# Supplementary material for: Human umbilical cord mesenchymal stem cells restore the ovarian metabolome and rescue premature ovarian insufficiency in mice
Source: Stem Cell Res Ther. 2020 Nov 4;11:466. doi: 10.1186/s13287-020-01972-5 (PMC7641864; doi:10.1186/s13287-020-01972-5)
Supplement: Supplementary file 8 — Additional file 8: Supplementary table 1. Differential metabolomic changes induced by chemotherapy in ovarian tissue samples. (XLS 108 kb) [file 13287_2020_1972_MOESM8_ESM.xls]

## Sheet: Heatmap
Supplementary table 1. Differential metabolomic changes induced by chemotherapy in ovarian tissue samples
	Lyso-PAF C-16	Glycerophosphocholine	Glycocholic acid	Cytidine	Acetylcysteine	D-Histidine	13,14-dihydro Prostaglandin F1	13,14-dihydro-15-keto-PGF1alph	Arachidonoyl dopamine	Inosine-5'-carboxylate	Thyroxine	Dephospho-CoA	HGLEA	(R)-Stearoylcarnitine	Fucosterol epoxide	PI3-Kinase alpha-Inhibitor 2	7alpha-Hydroxycholest-4-en-3-o	Octadecanoic acid	FA(22:4)	Lyso-PAF C-18	Prostaglandin F1alpha	Adenosine 5'-monophosphate	PE(P-16:0e/0:0)	2-Methoxy-6Z-hexadecenoic acid	Dihydrolipoate	Propionyl-L-carnitine	8,12,16,19-docosatetraenoic ac	Trihydroxycoprostane	1-Naphthylacetylspermine	Oxypurinol	L-Serine	Citronellyl acetate	METENEPROST	Leukotriene B4	L-Asparagine	UDP-alpha-D-galactose	Malvalic acid	Aflatoxin M4	N-Octanoyl-L-homoserine lacton	Indoline	N6-Succinyl adenosine	cis-11-Methyl-2-dodecenoic aci	C16 Sphinganine	LPI(20:4)	4-Aminobenzenesulfonate	Docosahexaenoic acid	2-Undecylpyrrole	LPI(16:0)	3alpha,7alpha-Dihydroxy-5beta-
CON1	1344.62	1.83799e+08	133425	8.31308e+07	33794.3	982153	78547.3	12599.1	68967.2	324135	391343	152144	1567.96	1.06978e+07	2.70668e+06	226099	76920.5	66094.2	1.99525e+06	274015	13.1704	2.8759e+07	342898	4887.84	328160	2.24869e+06	64845.5	1.04411e+06	2595.72	1.66888e+06	613115	230983	43467	3.64187	773705	503696	18254.4	17443	247882	7.59007e+06	102555	100089	5.80977e+08	1.57295e+06	43100.1	1.4861e+06	11306.5	185501	690960
CON2	67744.4	1.55517e+08	248238	6.11297e+07	44382.1	1.37494e+06	254716	50522.4	49416.6	258202	362955	65059.2	120541	9.83989e+06	2.43742e+06	110126	133384	36704	2.99295e+06	275542	1612.88	2.24589e+07	615969	26909.6	249001	4.429e+06	56327.1	734129	11897	4.80047e+06	1.18806e+06	235998	62927.1	12720.6	1.5912e+06	629219	14165.2	35550	313352	4.56793e+06	52904.6	24982.9	4.79727e+08	3.01399e+06	137395	5.61292e+06	24644.6	505751	590293
CON3	2780.43	2.01838e+08	120717	5.51245e+07	25448.1	836189	81825.9	18126.4	51306.8	293828	439611	118997	2168.76	1.19739e+07	2.98044e+06	188404	69262.1	45548.8	1.73368e+06	334747	1395.99	2.76073e+07	324703	6366.66	271710	3.73473e+06	92902	1.24535e+06	1558.73	2.29192e+06	594191	241809	37720.3	295.147	584457	607186	24501.2	19024.8	408508	6.94336e+06	124544	64945.8	4.46007e+08	1.18752e+06	19625.3	24354.9	12653.5	185928	637692
CON4	21571.7	2.08348e+08	272919	4.94821e+07	56147.1	1.48719e+06	246086	70869.8	121603	213864	278947	104622	132246	8.01954e+06	1.97419e+06	40712.4	112592	23915.1	3.7327e+06	760205	13.1704	3.17138e+07	494792	37713.7	270397	5.61098e+06	50684.4	703471	25405.3	5.14698e+06	1.02363e+06	195541	101315	34773.1	1.88002e+06	539049	30644.2	47421.8	306407	6.58935e+06	27856	99185.9	86554.6	3.2558e+06	153736	7.45853e+06	24538	425839	572788
CON5	1682.02	1.67253e+08	110287	6.51412e+07	29767	965665	104371	23693.9	67684.6	173210	273892	133158	12006.6	7.8846e+06	1.93551e+06	184551	66211.8	88565.8	2.58797e+06	367122	1628.71	2.33787e+07	325291	6806.49	226023	3.7843e+06	29748.2	523180	1893.96	1.45696e+06	58800.1	248761	71483.4	1226.09	803032	486047	25942.4	32070	205709	4.27435e+06	103131	32517.2	4.37311e+08	1.45414e+06	44662.1	2.2544e+06	16391.2	170694	310004
CON6	42080.3	2.27712e+08	233584	1.19631e+08	44157.4	1.48749e+06	319082	42971.6	103118	386186	534666	73211.6	149881	1.46887e+07	3.64541e+06	77663.9	123630	17756.9	3.56681e+06	479349	2273.12	3.03724e+07	594798	36012	331682	3.88846e+06	72950.4	1.04414e+06	26858	4.67174e+06	1.17643e+06	269367	73154.1	7180.02	1.30402e+06	686813	29030.3	44553	213735	7.35217e+06	28979.7	193969	3.32686e+08	2.15285e+06	256689	7.04182e+06	3.64187	434982	691866
CON8	10966.5	1.23561e+08	83120.5	1.45836e+07	20246.1	1.01208e+06	83277.9	16031.8	376308	126299	103312	99312.4	8247.17	2.76504e+06	685975	155214	75022.6	44357.8	1.11542e+06	1.011e+06	33300.8	3.84256e+06	358938	2784.05	193212	1.45799e+06	129142	182376	833.624	2.74427e+06	647280	58717.7	22177	3.64187	679589	390266	47255.9	18316.9	66311.8	1.03157e+07	97233.7	30522.5	152805	1.20874e+06	47722.1	1.72164e+06	13026.1	241244	124566
CON9	13923.5	1.78473e+08	110277	5.5717e+07	20348.6	849331	57486.8	10593.6	130145	231445	110886	81939.8	3565.03	3.16299e+06	763714	192849	66934.9	48789	735859	767954	8592.68	1.91865e+07	299933	10094.7	144524	3.89767e+06	77392.2	374042	391.888	1.67151e+06	444812	66282	11701	288.957	593560	530380	29148.4	18869.7	118088	318139	100348	19983.4	4.04937e+08	1.05667e+06	39627.6	1.583e+06	2875.68	195875	169505
CON10	27535.8	1.55319e+08	187740	9.70984e+07	30285.4	1.50492e+06	231292	33686	86624.7	341252	296794	146793	33810.8	8.36738e+06	2.11748e+06	255856	113213	55973.8	2.70505e+06	544638	1294.85	2.39386e+07	519308	13941.8	348456	4.01976e+06	82117.2	865553	1845.38	3.9779e+06	1.08609e+06	171805	67156.5	2700.37	1.14248e+06	438944	43090.6	40069.5	229039	6.6104e+06	161719	164146	3.32212e+08	2.43807e+06	80814.9	4.34922e+06	19384.2	415026	467038
CON11	17159.9	1.50205e+08	141127	4.61479e+07	29363.6	998362	220412	33217.2	307094	153300	197852	73775	21684.9	5.09824e+06	1.29764e+06	141957	93898.7	49731.6	2.70803e+06	1.1655e+06	61570.6	1.08469e+07	457591	12568.8	280706	3.12883e+06	157166	281695	2692.22	3.80538e+06	750053	90022.9	57957.3	834.592	923644	178768	60715.2	35308	88040.8	1.31875e+07	72675.8	64456.8	67579.6	2.97476e+06	61397.9	34854.8	15290.4	265222	138062
CON12	26022.6	1.6708e+08	96804.3	2.84714e+07	50070	1.54461e+06	111066	20030.9	150063	123856	156316	3.64187	7440.33	3.34171e+06	851848	3349.87	86314.4	35314.3	1.57979e+06	699166	23145.1	1.0195e+07	368600	8507.71	221325	3.1262e+06	133004	299939	414.053	5.92676e+06	2.27104e+06	60905.3	29753.8	2916.01	99978.6	380024	30246	50438	118015	8.14848e+06	71399.2	40367.3	3.31123e+08	162646	442940	6.08081e+06	22449.8	25397.4	206719
CON13	11150.3	1.58467e+08	167909	3.00048e+07	35186	1.36104e+06	180677	29820.1	54897.1	172903	134177	89993	14324.3	3.578e+06	868869	108419	100228	40492.9	1.76139e+06	1.14092e+06	36742.7	1.23559e+07	453543	11258.2	264857	2.50473e+06	220129	227583	3420.2	3.26144e+06	1.16121e+06	56352	34533	13079.6	1.26622e+06	681670	60518.1	36893.8	73562	1.09173e+07	54028	20354.1	239919	2.15143e+06	67796.2	4.10225e+06	20127.2	419010	155258
CON14	20999.8	2.07133e+08	175329	5.04368e+07	30112.5	1.0879e+06	196856	24816.9	166528	194880	160837	86215.6	14684	4.51273e+06	1.14685e+06	131224	101018	53724.7	2.00706e+06	933513	4551.75	1.10977e+07	465130	16625.6	401946	3.54941e+06	142790	307760	12553.1	3.41523e+06	767908	120991	39520.2	4303.18	1.09199e+06	653399	34619.2	44767.6	107175	9.7176e+06	81776.2	40938.3	191355	2.42268e+06	47988.9	4.15865e+06	3.64187	362340	199944
CON15	9804.71	1.47733e+08	150899	3.08244e+07	32525.9	1.59439e+06	207440	28684.1	137761	145203	87236.2	85340.4	24588.1	2.49967e+06	670058	77696.8	92977.9	45317.4	1.55933e+06	421931	15748.9	6.90471e+06	408073	13179.8	129352	1.07038e+06	136540	163517	5003.41	3.20439e+06	971560	33082.7	30926.1	28251.3	1.16956e+06	788647	41457.4	39879	47150.2	6.09525e+06	75996.8	15159.1	174254	1.6533e+06	71674.9	4.77646e+06	11001.5	350557	89542.9
CON16	21188.3	1.13346e+08	145993	327140	36998.2	1.16351e+06	162653	33124.7	206508	43282.5	57779.1	79063.9	26925.9	1.90539e+06	464920	166344	109307	61567.6	1.76324e+06	689587	50965.2	2.41423e+06	505133	18108	188024	929004	130841	184531	5142.9	2.93403e+06	878684	37470.2	32715.1	5454.2	1.03533e+06	385616	53907.9	24132.2	66939.4	9.81163e+06	86298.1	5869.45	5.09046e+08	2.01234e+06	39152.3	4.35037e+06	11982	325132	171461
CON17	434.799	1.78199e+08	91053.1	7.97629e+07	39279.1	968725	216854	32121.6	82978.8	214114	387483	127054	10324.6	1.04538e+07	2.60539e+06	154237	74723.6	74619.4	2.54258e+06	397794	1694.7	1.39648e+07	350430	6119.26	341867	3.12361e+06	81606	1.14411e+06	1472.3	1.95096e+06	682237	193793	63603.1	1325.47	808084	358372	32234	27374.6	219740	5.07521e+06	89912.2	254631	3.95006e+08	3.49905e+06	52895.7	1.84401e+06	9446.94	269900	532985
CON18	58739.6	1.93742e+08	366841	7.90849e+07	57407.9	1.59955e+06	308565	57664.6	77223.9	297759	353403	75147.6	249658	9.96303e+06	2.46102e+06	77111.1	171423	33236.3	4.02495e+06	516972	13.1704	2.59766e+07	701813	31195.8	260816	2.89183e+06	68832.5	1.23864e+06	22512.4	3.62442e+06	1.37084e+06	222373	87375.9	40689.8	1.86267e+06	429151	30350.6	40831.2	226777	6.23437e+06	44339.2	205246	188067	4.02276e+06	257097	7.49735e+06	24099.1	578716	486409
CON19	23633.1	1.63978e+08	184626	6.98276e+06	34112.4	1.24006e+06	108535	15929.7	67389.3	13.1704	131511	63286.2	1527.92	3.91422e+06	961443	98409.6	100976	31074.3	1.61895e+06	283186	50458.7	477366	460489	5851.28	357165	1.36744e+06	187608	541442	573.748	2.67636e+06	1.18473e+06	59611.3	28793.8	3657.24	1.18808e+06	316474	65527.2	21976.8	125150	1.64055e+07	91447.7	84418.2	257930	1.8948e+06	27016.5	3.7053e+06	9980.99	309603	196549
CON20	1331.18	1.19413e+08	194542	2.04219e+07	23911.7	904701	74473.2	11343.2	112735	234462	55392.3	93355.8	8759.16	1.70983e+06	427935	130233	101215	67561.6	1.4585e+06	467044	25742.7	7.39318e+06	505105	3576.88	158563	1.41041e+06	167970	159108	2016.1	1.40137e+06	568204	18020.1	33427.8	818.636	864913	337389	34182	21628.6	62871.6	1.0528e+07	111187	13453.6	217885	1.3866e+06	44819.4	1.61769e+06	10946.4	204719	53452.1
CON21	52648.3	2.33954e+08	210184	6.65414e+07	31555.6	1.49828e+06	277746	41323.2	66772.5	293285	316445	79519.5	25708.6	8.72511e+06	2.13439e+06	97690.7	123310	31352	3.33699e+06	272743	13.1704	2.61694e+07	554917	14848.4	422299	3.14973e+06	88261.5	651914	3082.01	4.97217e+06	928619	181598	76711.5	4983.56	1.43265e+06	346442	37956.5	40684.6	336964	6.47659e+06	32013.7	116403	92833.8	2.10194e+06	82750.8	6.23289e+06	27267.6	428942	440920
CON22	646.311	1.88298e+08	105065	7.44268e+07	20375.2	558306	37892.4	14866.4	73739.4	241247	325812	81770.6	5335.09	8.37558e+06	2.03841e+06	137618	60620.7	44688.4	886440	352197	13.1704	3.0198e+07	269248	4733.1	345284	4.08764e+06	42786.2	755042	2250	1.0597e+06	379133	148087	19941.5	612.963	424229	417744	27184.3	22627.4	302209	5.40112e+06	84191.4	85183.9	2.86467e+08	1.00946e+06	41026.7	1.54191e+06	6675.42	139024	394413
CON23	10271.6	1.8266e+08	143462	6.52837e+07	27817.9	944965	228111	32887	74906.3	223035	202912	51240.9	74849.3	5.4333e+06	1.31952e+06	42583.2	69941.4	23393.9	2.00752e+06	368185	1853.24	1.56801e+07	326640	18648.1	259179	3.17096e+06	75380.7	477954	6243.16	2.91739e+06	941921	99955	45227.4	16779.6	1.32976e+06	470509	32741.3	23031.4	157735	6.2187e+06	20346.8	102838	4.55448e+08	1.80566e+06	173292	3.78351e+06	11603.5	246707	230397
CON24	1082.05	2.52668e+08	137145	5.59697e+07	28134	857789	87133.2	20470.9	76870.2	161651	298805	162763	3819.62	7.75932e+06	1.9319e+06	249862	87231.6	100481	1.40995e+06	427429	13.1704	1.74513e+07	381531	8063.55	243201	2.48248e+06	110740	460681	2356.36	2.06565e+06	610338	199830	29033.5	1301.19	923643	358718	33001.9	27319.8	116606	5.53697e+06	164956	131925	2.38704e+08	1.48403e+06	54291.2	2.03625e+06	16595.8	210421	221914
CON25	44417.3	1.5442e+08	262157	5.69539e+06	47040.4	1.5132e+06	268862	39650	130709	539.518	116860	23330.5	116765	3.51277e+06	827002	18721.1	127647	22374	2.59732e+06	366204	13.1704	435913	527372	55704.1	293557	1.63288e+06	71915.3	295803	23890.2	4.73671e+06	1.39378e+06	56163.4	53392.8	15539.8	1.85434e+06	324876	51154.1	38243.6	116770	1.01872e+07	9287.88	53257.3	3.19129e+08	3.23004e+06	246256	6.90202e+06	17466.2	386238	144860
CON26	21988.4	1.55772e+08	151458	4.07171e+07	44134.3	987105	144163	25635.9	64286.9	145633	167434	124656	9972.94	4.41313e+06	1.12891e+06	320458	85540.2	75722.4	1.83961e+06	329036	3810.01	1.15699e+07	401745	10771.3	216722	2.28867e+06	70195.4	245522	3.64187	3.74837e+06	711996	67321.1	43715.9	2219.52	502157	507247	37350.3	32090.7	97724.9	6.06947e+06	162814	35218	3.77753e+08	3.26418e+06	50998.5	2.53362e+06	16035.2	271874	139283
CON27	69783.2	1.76793e+08	308276	6.30057e+07	41000	1.10066e+06	213751	48446.6	68078.1	182491	222213	46446.8	208195	6.84749e+06	1.68597e+06	27092.4	113426	28607.1	2.54842e+06	425236	2696.98	1.38585e+07	498077	19621.6	236731	2.66149e+06	113533	469255	18005.6	3.40548e+06	887261	96438.8	50698	19288	1.37721e+06	478612	37265.1	34609.9	125709	7.16532e+06	18295.6	82579	83074.4	2.57857e+06	197511	6.64342e+06	26779.3	392927	197885
CON28	15825	1.91374e+08	132070	3.49576e+07	30329.3	905080	78612.5	9341.64	63855.4	191684	170358	137002	5413.07	4.61703e+06	1.1676e+06	160602	85232.3	52817.6	1.11341e+06	224610	2686.46	1.49938e+07	383856	8398.17	181266	3.57036e+06	99786.5	223389	2095.6	2.91654e+06	808319	102303	25033.4	3.64187	800674	542850	48950.8	10306.7	101224	6.10211e+06	112366	64680.4	157707	1.29277e+06	52955.9	1.68906e+06	3046.73	216433	98952.1
CON29	3161.15	2.00974e+08	208082	6.69793e+07	21318.1	819970	111322	14878.2	72970.7	189496	265750	83128	36170.4	7.69653e+06	1.9253e+06	79315.4	69524.3	35169.4	1.18539e+06	367039	13.1704	2.34059e+07	305396	8953.11	285953	2.99936e+06	107510	392441	2123.3	2.34358e+06	489469	119823	25127.2	2216.98	799015	347130	39574.7	23658.6	80125.5	5.57081e+06	137167	108412	92873.5	647532	72511.5	2.11167e+06	8120.96	175609	203966
CON7	13398.7	7.10138e+07	227864	1.22281e+07	64682.2	2.04671e+06	360122	86596.7	26551.9	44663.5	37674.9	3.64187	4267.73	1.04851e+06	255499	5765.16	211142	38945	3.69045e+06	148166	704.055	4.176e+06	951782	9806.37	98549.3	1.21263e+06	24610.7	63516.4	1393.34	6.79976e+06	2.51969e+06	14550.2	78068.6	1352.54	386466	92345.9	11246.1	50069	32945.4	2.32545e+06	91237.9	3287.34	2.89791e+08	191327	2344.02	2.87998e+07	26845.5	33120.4	41143.6
POI1	103769	9.68971e+07	468686	573510	52816.5	1.44468e+06	432059	43618.1	688208	18749.1	21256.2	108058	365725	896969	225064	57976.1	123566	23337.5	3.65498e+06	1.65827e+06	103720	4.30907e+06	582587	32467.9	136269	1.31776e+06	311404	47537.7	22526.5	3.54784e+06	921753	26788	84563.1	40281.9	1.56149e+06	338009	67261.2	49847.6	42858.3	1.82915e+07	50887.9	13.1704	3.8142e+08	2.83218e+06	318122	5.71244e+06	17652.3	688379	66053.5
POI2	128814	6.02941e+07	557772	642142	62064.2	2.16092e+06	503936	109268	633256	131882	55464.5	55951.7	195839	1.76426e+06	476275	46381.4	184013	14208.5	5.62867e+06	1.07901e+06	82294.7	6.30594e+06	844223	106702	159021	1.60344e+06	246126	118162	99223	4.95164e+06	1.55453e+06	33914.6	126148	48099.1	2.28321e+06	299837	92532.3	37609.4	41546.3	2.01647e+07	54976.6	45535.3	4.8519e+08	4.7372e+06	291011	1.30965e+07	33020.2	639453	88992.7
POI3	98902.4	8.50649e+07	305086	683059	48702.2	1.98332e+06	283227	51142.8	616007	17743.6	39624.1	61518	212186	1.25343e+06	333057	42890	150724	23638.5	2.88069e+06	1.84287e+06	38918.7	4.23122e+06	633983	29126.6	148696	1.61096e+06	289150	75991.1	16133.3	3.09874e+06	1.36501e+06	25913	66787.7	50958.1	1.67105e+06	325166	87147.3	47628.8	38840.2	1.80402e+07	35690.3	13.1704	5.94673e+08	2.40658e+06	421365	6.52295e+06	21185	514908	86838.6
POI4	51048.6	6.38327e+07	265485	646473	33603.5	981534	258978	40291.5	620062	19265.2	82078.7	45436.3	204260	2.49303e+06	633894	29599.8	71576.7	23760.4	2.22991e+06	1.70832e+06	74537	2.75233e+06	310317	13310.3	133260	1.85956e+06	330595	115773	15220.6	2.16968e+06	752219	50098.2	53234.9	19876	1.13886e+06	384542	82305.1	38039.5	39213.1	2.1503e+07	25850.7	41528.6	4.56762e+08	1.20202e+06	181628	5.25469e+06	11227.3	230042	115930
POI5	74206.9	1.15535e+08	335546	462933	54484.5	1.7837e+06	366758	81184.8	468619	18008	44359.6	60083.7	127555	1.31804e+06	342561	51055.9	149272	31374.6	3.68095e+06	1.8411e+06	102256	3.03419e+06	634493	9335.47	90764.2	1.72803e+06	215008	91892.6	20625.3	4.38877e+06	1.16237e+06	33740.2	77716.9	16127.1	1.76232e+06	243449	57485.6	50014.6	33042	1.67576e+07	40521.5	8144.98	274355	2.92507e+06	31615.5	9.62635e+06	26414.9	508195	115534
POI6	107254	1.06057e+08	185383	478128	33563	1.18144e+06	89760.3	31370.7	611520	15553.2	71873.5	23277.2	54906.2	1.88045e+06	492118	24468	114899	37945.2	1.66355e+06	1.68601e+06	65870.1	1.72321e+06	523734	14510.5	141343	1.79665e+06	167275	118822	9730.12	3.84931e+06	969018	50476.8	33978.4	3.64187	606720	20614.7	66959.4	80609.8	47916.3	1.41239e+07	17369	11025.6	4.82724e+08	699564	63078.3	5.66274e+06	105359	176577	142096
POI7	52618.7	1.257e+08	258604	9.17053e+06	43916.6	1.23784e+06	287719	50851.3	392217	28569.9	34680.2	19702.8	249664	1.19205e+06	304086	38262.6	122006	26959.1	3.21992e+06	1.47752e+06	73567	3.53795e+06	529053	31586.9	127242	1.3449e+06	247957	112385	31183.9	5.81634e+06	950669	31178.5	63528.5	14480.3	1.4843e+06	171407	68013.8	37811.6	44476.6	1.92396e+07	17086.3	13.1704	4.64591e+08	2.54768e+06	176973	8.04304e+06	27835.5	342988	102499
POI8	106259	1.21871e+08	421908	5.97854e+06	54124	1.68298e+06	283180	40384.6	571577	59282.8	52450.1	42436.5	474050	1.70764e+06	424722	16806.8	160869	22837.5	3.15808e+06	1.83485e+06	38496	4.12474e+06	672188	55100.8	110196	1.77025e+06	215146	112346	42578.4	4.78607e+06	1.47628e+06	26602.1	58667.4	54312.3	2.25546e+06	289157	71249.1	51612.7	38896.4	2.02618e+07	25620.1	8603.12	3.58595e+08	3.44006e+06	184855	7.30613e+06	26630.8	522869	66607.5
POI9	11285	1.13848e+08	269709	449253	61750.7	1.67822e+06	583429	111717	547412	18913.7	43453.6	880.522	3192	1.28299e+06	340533	7982.05	330430	31315.3	5.52905e+06	1.86945e+06	97579.4	2.52101e+06	1.522e+06	6560.9	111472	1.27794e+06	174273	79010.8	2044.67	3.91366e+06	2.3609e+06	18412.3	119446	3.64187	283077	32517.7	78528.5	39274.4	38763.2	2.12073e+07	116816	45187.6	5.69708e+08	52334.5	68060.3	3.90971e+07	22262.7	37755.8	50967.6
POI11	88742	9.79601e+07	329704	1.97861e+07	49482.4	2.25828e+06	408567	82335.2	530628	229599	8395.24	22458.3	555819	1.81776e+06	455011	16907.1	142690	20369.6	4.04844e+06	1.26154e+06	48927.9	8.36885e+06	662462	44096.3	134982	1.69381e+06	144634	100503	56610.3	6.41913e+06	1.6743e+06	35361.1	87914.1	22092.3	191400	487581	64483.4	24960.3	58986.2	1.01441e+07	34788	37079.9	3.47935e+08	3.99064e+06	237319	8.56966e+06	22584	479623	72234.3
POI12	180400	1.0897e+08	961433	1.82348e+07	102859	3.19824e+06	587996	153686	264897	129166	57846.4	17006.1	651997	1.56758e+06	390800	25722	227068	26038.4	7.90013e+06	976335	32700.9	6.44534e+06	1.00698e+06	137868	130604	1.2655e+06	94799.3	92696.4	81585.4	1.00999e+07	3.20228e+06	30766.4	159790	72677.3	4.76942e+06	349707	24281.7	81988.9	46211.3	7.98028e+06	41116	2127.3	4.51527e+08	9.0198e+06	335386	1.97733e+07	56425	884756	71589.5
POI13	63922	1.12386e+08	651381	1.57626e+07	64438.7	2.00712e+06	409508	126464	235998	105919	67777.9	54446.6	493669	1.79904e+06	471608	27273.8	178960	10827.3	4.5357e+06	702376	38943	5.48266e+06	831290	115375	83892.1	1.19082e+06	96375.4	142279	146930	7.38594e+06	1.42247e+06	44223.1	104122	116608	2.52845e+06	395538	23604	63857.2	61956.8	2.59415e+06	28177.5	9509.6	3.34894e+08	5.43991e+06	406109	1.83469e+07	55611.2	780553	87336.2
POI14	168676	1.3918e+08	584321	1.78697e+07	71186.4	2.5852e+06	295339	65144.5	234281	108116	8458.17	20716.8	212123	1.92499e+06	468147	35150.5	146592	19161.1	2.92041e+06	896849	26226.9	7.53652e+06	650871	85707.5	132726	1.90688e+06	146453	122157	55012.1	5.69015e+06	2.27283e+06	42369.6	58740.5	30108.6	3.02397e+06	502850	29566.7	45470.7	67111	6.3569e+06	26392.4	1583.42	3.11495e+08	3.65794e+06	233910	1.0206e+07	31896.6	466502	108257
POI15	119780	9.01825e+07	385387	8.82096e+06	50045.3	1.65788e+06	290517	67284.5	188746	29147.3	77026.1	3552.7	617457	2.07438e+06	514484	28192.7	169840	20500.8	3.32921e+06	671189	3060.71	4.35093e+06	744983	80630.3	38281.5	1.53122e+06	47411.9	173633	49687.5	6.43523e+06	1.50272e+06	39578.1	78773	43542.1	2.20051e+06	106274	21251.3	42253.1	48968.9	3.5801e+06	5836.6	5722.93	6.85959e+08	3.4068e+06	119212	8.88749e+06	28962.8	601488	102129
POI16	56982.8	1.01728e+08	375788	2.02611e+07	67556.1	2.3897e+06	289877	77421.7	266977	46593.6	99124.3	13013	400128	2.70093e+06	653436	23770.8	124392	9100.35	3.04311e+06	749614	49073.7	4.51084e+06	577335	140824	148243	2.09549e+06	211587	157005	99854.1	5.83151e+06	2.1174e+06	69308.6	62762	14457.5	3.04298e+06	322961	59391.5	55715	65682.6	1.14805e+07	15246.3	8044.55	4.47035e+08	4.05293e+06	293995	1.1293e+07	3.64187	541338	131728
POI17	146914	8.37887e+07	699338	6.3059e+06	79553.9	2.12772e+06	387785	95193.8	328510	79805.7	56764.6	13645.2	601679	1.68001e+06	414691	29662.5	177230	18772.6	4.55394e+06	1.27894e+06	79310.5	3.77741e+06	812664	93530.4	111297	930609	114348	36187.6	50030.7	8.34537e+06	1.69399e+06	45191.8	99833.7	41333.4	2.61437e+06	245936	53658.2	50702.3	45978.6	1.31881e+07	19789.7	13.1704	5.79872e+08	4.83889e+06	167037	1.41558e+07	29432.5	559498	146272
POI18	195295	1.0876e+08	518660	6.00981e+06	55737.3	2.24185e+06	259799	62572.4	205209	1231.11	101293	14146.2	364995	2.50197e+06	640975	23234.7	180001	21524.8	3.00019e+06	267720	13.1704	720937	845194	63862.2	267008	342211	267758	262264	27739.8	6.05029e+06	2.26805e+06	49466	62226.7	61463	2.53479e+06	49012.7	117648	42375.6	80291.4	1.50272e+07	14934.1	10037.3	4.57162e+08	4.73553e+06	139591	7.89249e+06	27773.1	495123	85983.6
POI19	51310.9	1.20783e+08	386569	9.01996e+06	62290.2	2.26154e+06	378571	59494.5	38154.4	46808.9	56428.1	19452.8	525727	1.94675e+06	508903	32307.8	162929	19599.1	4.04921e+06	1.38521e+06	93949.1	2.9912e+06	708634	67827	140818	768596	199287	148860	51288.9	7.99129e+06	1.92909e+06	24695	80069.3	84719.3	2.89815e+06	200504	49300.9	47744.3	34301.7	1.2935e+07	20627.1	6969.52	5.65103e+08	5.17692e+06	180644	6.45555e+06	17560.4	610794	103469
POI20	47516.1	1.02712e+08	260357	1.07498e+07	59106.9	2.30567e+06	520113	101551	313394	82015.8	95594.6	7390.15	114372	2.45195e+06	637846	20813.7	130427	23655.3	4.42495e+06	1.42267e+06	35388.1	5.28471e+06	551691	55970.8	171602	1.07774e+06	178110	153651	39617.2	5.60538e+06	1.5399e+06	35556.8	88108.6	55767.1	2.22617e+06	169847	38492.2	44073.4	45564.8	9.93129e+06	11844.9	15630.9	5.98796e+08	4.34133e+06	198048	1.20607e+07	27663.9	382068	94211.8
POI21	86991	1.06658e+08	529649	1.40078e+07	88934.1	2.90729e+06	270120	62298.7	478759	35918.3	38577.2	7910.24	169559	1.24652e+06	306966	27505.5	149601	33465.5	4.17931e+06	1.7978e+06	75307.7	4.84253e+06	705990	122822	115934	1.19232e+06	159222	93281.8	41382.6	9.31919e+06	2.84882e+06	38010.6	77258.2	41049.9	3.99458e+06	322970	92671.5	52888.2	71513.1	1.47126e+07	24399.4	2376.1	3.52788e+08	7.12266e+06	188732	9.93708e+06	30113.9	639378	90901.4
POI22	8812.87	1.64069e+08	154446	9.6497e+06	69188.6	1.81054e+06	305537	72188.1	345897	7436.07	89581.7	694.404	2010.86	2.38484e+06	595738	9011.86	202658	11950.1	3.06277e+06	1.65866e+06	78912.4	6.86257e+06	940927	31018.4	77082.5	1.76589e+06	178154	168274	2766.52	4.78688e+06	2.21455e+06	44788.3	54520.7	29222.1	263787	255713	59388.3	84831.5	74514	1.26841e+07	108128	25991.7	3.51178e+08	142951	352021	2.42492e+07	35202.2	32362.7	116683
POI23	122416	8.57848e+07	548637	444926	65811.7	1.93628e+06	383623	96488.2	227333	27000.6	35094.6	7806.55	119172	1.38672e+06	345453	17575.5	192506	13928.9	5.63162e+06	782590	51452.6	3.59937e+06	862275	39810	81460.7	1.35066e+06	114852	84626	30700	6.39739e+06	1.71234e+06	26858.8	137503	68234.6	2.36562e+06	261483	58615.3	62904.5	56585.4	1.05679e+07	18710.7	13.1704	6.04667e+08	6.06448e+06	387234	1.42703e+07	49505.4	505324	98539.1
POI24	94531.8	7.10374e+07	639954	9.19933e+06	68964.6	2.32826e+06	606522	133023	393312	20830.8	48052.1	3711.78	817765	1.4799e+06	362176	23493.9	179166	9274.82	7.51942e+06	1.5295e+06	44199	3.16138e+06	804428	197920	150329	1.61376e+06	223791	160716	150800	1.00711e+07	2.07357e+06	41499	153397	86706	2.74907e+06	129609	70796.3	45436.6	54088.3	1.04091e+07	13905.9	4042.68	6.69846e+08	6.58165e+06	154259	1.50913e+07	36777.2	677643	147295
POI25	171480	1.09776e+08	544768	9.14244e+06	83061.5	2.5379e+06	599503	185909	424598	31346.3	59136.4	8938.59	254143	1.62668e+06	441605	18681.7	214377	17774.4	6.73713e+06	1.96189e+06	58189	2.39328e+06	973130	168622	155053	1.21321e+06	216669	109681	111597	1.08946e+07	1.93247e+06	36680.8	164243	21895.1	3.52541e+06	110283	65957.1	110704	43246.1	1.06085e+07	21386.3	17117.3	5.36921e+08	6.49508e+06	487947	2.16603e+07	90535	631646	125165
POI26	152255	1.21626e+08	422042	1.14199e+07	68438.2	2.10373e+06	398887	113885	183895	32748	25009.6	8985.87	214688	1.29853e+06	326079	14998.4	219408	12054.4	4.89027e+06	566736	38222	3.99786e+06	1.02735e+06	173841	126863	1.58029e+06	191729	107469	108700	8.4344e+06	1.9827e+06	31735.5	103748	39973.7	3.08956e+06	248793	83621.1	49521	54885	1.4333e+07	23849.8	2454	5.6347e+08	5.09988e+06	377626	1.43913e+07	49358.6	543139	82143.2
POI27	146067	1.25321e+08	543060	7.86188e+06	55402.9	2.30266e+06	382668	111356	193515	12339.6	30638.9	9696.08	461332	1.14337e+06	285439	22348.3	192309	21545.2	4.49157e+06	560069	18340.5	3.21504e+06	864074	87623	115305	1.60311e+06	237801	79441.5	49997.2	8.39375e+06	2.05388e+06	30887.4	100109	56555.3	2.90373e+06	271127	60407.9	60711	51128.1	1.08484e+07	33124.4	4865.04	4.76517e+08	4.60637e+06	220149	1.48152e+07	52620.4	494013	68148.3
POI28	116809	1.18311e+08	463777	478398	74295.6	2.79029e+06	535309	84889.8	388253	21808.7	33581.9	17003.7	265696	1.51093e+06	389941	22266.6	222628	11832.2	6.114e+06	1.18806e+06	76159.3	3.74106e+06	1.00216e+06	147507	138942	1.44702e+06	270515	114652	99401.7	8.77823e+06	2.68951e+06	32492	144013	36175.1	3.65413e+06	276770	84230.8	41638.6	54944.1	1.94349e+07	24036.9	2903.3	4.43853e+08	5.65169e+06	301772	1.194e+07	34849.6	670481	109354
POI29	153161	8.89437e+07	613673	5.754e+06	78453	3.02272e+06	421364	112161	57893.2	2498.48	160606	36759.4	460920	4.56335e+06	1.11392e+06	14165.7	229449	23233.7	5.29455e+06	221330	1917.22	264256	1.02817e+06	79383.3	412520	2.03463e+06	152551	26588.3	30069.9	8.24041e+06	2.83536e+06	73077.1	116478	153687	3.93369e+06	46621.9	59974.3	102401	148614	1.11492e+07	35598.9	29668.1	4.55276e+08	5.84719e+06	315630	1.65463e+07	59560	858364	159030
POI10	192142	1.11225e+08	556992	251771	96839.3	3.81681e+06	406385	123454	372397	9085.83	14158.7	13063.3	623831	908341	238286	15478	275425	17636.3	5.1155e+06	1.01799e+06	48751.7	3.30695e+06	1.26566e+06	166711	83402.2	945444	246425	69079.3	40032.4	1.46831e+07	3.41421e+06	21339.6	106077	16927.5	4.92013e+06	187757	64796.8	64171.7	95754	1.29265e+07	38974.9	13.1704	4.14617e+08	5.66876e+06	406399	1.86641e+07	56584.7	742991	60832.4
[truncated: 51 more columns]

## Sheet: Volcano plots
varID	Compounds	Fold Change(FC)	log2(FC)	p(T test)	p(U test)	p(HomogeneityVarianceTest)	VIP
V1	D-Phenylalanine	1.6194	0.69543	1.0807e-05	2.23024e-06	5.52117e-05	1.09163
V2	L-Tyrosine	1.6495	0.72202	2.1585e-07	1.99092e-07	1.90059e-05	1.15641
V3	D-Pantothenic acid	1.4123	0.49801	1.3604e-05	1.42543e-05	0.0569478	1.03617
V4	Dl-Indole-3-lactic acid	1.3646	0.44843	0.0002686	0.000369679	0.0307347	0.906976
V5	Thiamine	1.7168	0.77969	0.00024404	0.000115133	0.0604343	0.995452
V6	L-Tryptophan	1.3646	0.44846	0.00012785	7.42953e-05	0.0519355	0.91256
V7	D-Norleucine	1.5184	0.60255	5.2387e-05	1.826e-05	0.0131408	1.02556
V8	L-Histidine	1.5396	0.62259	2.5011e-07	5.68431e-07	0.0077752	1.18785
V9	Lyso-PAF C-18	2.5557	1.3537	1.937e-09	5.80402e-08	0.000358462	1.30935
V10	Lyso-PAF C-16	3.4609	1.7912	5.0836e-10	5.73813e-10	1.22906e-05	1.33122
V11	PE(16:0/0:0)	1.6147	0.6913	0.012481	3.74731e-05	0.00256059	0.907746
V12	Glycocholic acid	1.4464	0.53246	0.0013553	2.96042e-05	0.0247681	1.00695
V13	Glutathione, oxidized	1.6183	0.69449	0.003464	0.00018857	1.31445e-07	0.793344
V14	8,12,16,19-docosatetraenoic acid	2.0858	1.0606	1.3745e-09	1.1983e-08	0.0198225	1.28868
V15	C16 Sphinganine	2.1787	1.1235	1.9786e-06	2.94704e-06	0.0796528	1.55953
V16	D-Pantetheine 4'-phosphate	2.117	1.082	1.5911e-06	2.68703e-06	0.035386	1.09158
V17	PC(O-15:0/0:0)	2.6186	1.3888	2.1675e-11	1.93039e-10	0.0383993	1.39308
V18	PC(0:0/20:4(5Z,8Z,11Z,14Z))	1.6476	0.72035	9.6168e-06	2.52447e-05	0.0851421	1.04339
V19	PI(18:0/0:0)	1.9288	0.94772	2.8174e-05	1.5488e-05	0.0125807	1.01863
V20	PI(20:4(5Z,8Z,11Z,14Z)/0:0)	2.0227	1.0163	7.5916e-06	1.5488e-05	0.00406244	1.04387
V21	LysoPE(20:3(11Z,14Z,17Z)/0:0)	1.4592	0.54518	6.5602e-05	3.74731e-05	0.00601906	1.0152
V22	PE(P-16:0/0:0)	1.6686	0.73863	2.4296e-07	1.43473e-07	0.0164039	1.21331
V23	Arachidonoyl dopamine	3.5871	1.8428	2.2936e-10	6.27927e-09	4.36681e-05	1.34702
V24	LysoPC(22:5(7Z,10Z,13Z,16Z,18Z))	1.6014	0.67933	0.0006066	1.42543e-05	0.631269	0.997186
V25	D-Serine	1.7138	0.77717	1.9841e-07	6.51603e-08	0.943822	1.30641
V26	L-Proline	1.7947	0.84377	2.3363e-07	2.46852e-07	0.00166201	1.18049
V27	Glutamine	1.8178	0.86218	0.0019463	3.74731e-05	0.0132075	0.855344
V28	(R)-Ipsdienol	1.9668	0.97584	0.00020651	6.51603e-08	0.348586	1.08565
V29	Acetylagmatine	8.0535	3.0096	3.1627e-10	2.79924e-09	2.36014e-08	1.33175
V30	Lipoxin A4	3.6565	1.8705	2.964e-06	4.08275e-08	4.47032e-07	1.05515
V31	Prostaglandin F1伪	5.0412	2.3338	4.4362e-09	4.08275e-08	0.00559656	1.26087
V32	Testosterone isocaproate	1.3567	0.44011	0.00081076	7.21477e-06	0.386177	1.07523
V33	1-Oleoylglycerophosphocholine	1.673	0.7424	5.582e-06	2.32966e-05	0.0932802	1.05287
V34	5-Deoxy-5'-methylthioadenosine	0.77387	-0.36984	0.00012474	5.10066e-05	0.0399819	0.999887
V35	Glutathione	0.71888	-0.47617	0.00087461	2.73436e-05	0.737951	0.837791
V36	Propionyl-L-carnitine	0.5233	-0.93428	8.7034e-08	1.52642e-06	3.08142e-07	1.17872
V37	L-Valine	0.70599	-0.50229	0.00010215	0.000164089	0.00314479	0.975715
V38	1-Methylhistidine	0.73024	-0.45356	0.00032292	1.31128e-05	0.101863	0.870695
V39	Adenosine 5'-monophosphate	0.26148	-1.9352	1.7694e-08	1.78618e-07	4.70412e-13	1.26926
V40	Guanosine	0.789	-0.3419	0.14765	0.00388898	0.437384	1.02865
V41	Glycerophosphocholine	0.64331	-0.63642	1.9104e-11	1.39548e-10	0.079267	1.39011
V42	1-O-Palmitoyl-2-O-acetyl-sn-glycero-3-phosphorylcholine	0.3563	-1.4889	8.1824e-05	6.05624e-06	0.000200742	1.02097
V43	2-Methylbutyroylcarnitine	0.4028	-1.3119	1.4937e-05	2.94704e-06	2.18889e-05	1.03063
V44	Isobutyryl carnitine	0.29241	-1.774	1.3384e-05	1.20571e-05	6.14561e-14	1.01195
V45	Dl-2-Aminooctanoic acid	0.73274	-0.44862	0.023246	0.00955284	0.510413	0.7093
V46	7伪,27-dihydroxycholestenone	0.62216	-0.68465	0.0062038	0.00503875	0.623389	0.708522
V47	Arachidonoylmorpholine	0.78529	-0.3487	0.013359	0.023339	2.36795e-05	1.03805
V48	DIOSGENIN	0.78583	-0.34772	0.037576	0.0337143	0.0370212	0.521537
V49	(R)-Stearoylcarnitine	0.29777	-1.7477	7.4964e-09	4.23277e-10	3.56153e-12	1.27853
V50	Palmitoylcarnitine	0.51555	-0.95581	0.00012714	4.05015e-05	3.57528e-10	0.970953
V51	2-Carboxybenzadehyde	0.68808	-0.53936	0.008114	0.00297936	0.00439316	0.724926
V52	Tetradecanoylcarnitine	0.68696	-0.5417	0.022497	0.0298926	3.73392e-06	0.670724
V53	Sphingosine-1-phosphate	0.61687	-0.69696	0.0022669	0.00191472	0.545893	0.884152
V54	Succinic acid	0.77363	-0.37028	0.046493	0.0165375	0.242396	0.820021
V55	Hippuric acid	0.56163	-0.8323	0.0037068	0.028703	5.14853e-07	0.701995
V56	Fumarate	0.52663	-0.92515	0.01851	0.0311236	0.09744	1.22441
V57	13(S)-HpOTrE	0.65693	-0.6062	0.02915	0.0425972	0.0707221	0.668518
V58	D-Mannose	0.63976	-0.64439	0.0079972	0.00331741	0.00332272	0.67831
V59	Neuraminic acid	0.55279	-0.85521	5.3275e-08	1.97679e-08	0.701314	1.34639
V60	Pyridine	0.64074	-0.64219	0.079586	0.0394418	0.000403603	0.539944
V61	Pyrimidine	0.73816	-0.438	0.029921	0.0138327	0.000794926	0.529666
V62	Butanal	0.78896	-0.34197	0.020289	0.00910957	0.000749166	0.675495
V63	2-Methylhistamine	0.78061	-0.35733	0.088215	0.00648106	0.0513742	0.816393
V64	4-Methylhistamine	0.79417	-0.33248	0.0054405	0.00751185	0.000306211	0.724392
V65	cis-2-Carboxycyclohexyl-acetic acid	0.67026	-0.5772	0.073193	0.0243374	3.02468e-05	0.585354
V66	Formamide	0.51738	-0.95069	0.01458	0.0350762	0.000597729	0.857799
V67	Indole-3-acetate	0.78235	-0.35411	0.047425	0.0275538	0.460142	0.601462
V68	Spongothymidine	0.76133	-0.39341	0.023566	0.0132198	0.306836	1.13747
V69	Acrolein	0.61204	-0.70831	0.008635	0.000265233	7.04784e-09	0.84821
V70	N-Hydroxy-L-isoleucine	0.78195	-0.35486	0.013886	0.0214467	0.000994389	0.674956
V71	N-Methylanthranilamide	0.53316	-0.90735	0.0072197	0.010998	0.00934628	0.751516
V72	SDS	0.77274	-0.37195	0.018135	0.0214467	0.0134021	0.626451
V73	Quinoline	0.53021	-0.91537	0.024773	0.0350762	1.89984e-09	0.669223
V74	N3-Metyladenine	0.55787	-0.842	0.0090567	0.0158217	7.37877e-07	0.838176
V75	Dihydrourocanate	0.66156	-0.59606	0.016511	0.00478719	0.622115	0.669455
V76	Selenophosphoric acid	0.70732	-0.49956	0.00091186	0.000657235	0.00999625	0.787853
V77	2-n-Propyl-4-pentenoic acid	0.70027	-0.51402	0.017641	0.00680984	0.237839	0.674915
V78	D-Mycinose	0.62684	-0.67382	0.019119	0.0477218	0.0345356	0.766438
V79	4-Hydroxytryptamine	0.57892	-0.78856	0.054821	0.0104964	0.00270669	0.753102
V80	Levonorgestrel	0.60629	-0.72193	0.038675	0.00239434	0.00149737	0.684607
V81	Phosphonic acid	0.773	-0.37146	0.049125	0.0350762	0.0199088	0.614496
V82	Methanesulfinic acid	0.68001	-0.55637	0.0068859	0.0477218	0.746203	0.690289
V83	3-Phosphonooxypyruvate	0.73419	-0.44577	0.016824	0.023339	7.35674e-05	0.799095
V84	6-Deoxy-6-sulfo-D-fructose 1-phosphate	0.75507	-0.40531	0.0033507	0.00530199	0.0628319	0.846504
V85	N-Acetyl-D-fucosamine	0.61997	-0.68972	0.037362	0.0165375	0.748358	0.64671
V86	N(omega)-Methyl-L-arginine	0.63757	-0.64935	0.00046597	0.00180924	0.00383832	0.952956
V87	1,3,7-Trimethyluric acid	0.66054	-0.59829	0.021775	0.023339	0.144404	0.761154
V88	O-Propanoylcarnitine	0.75162	-0.41193	0.21353	0.000132817	0.11658	0.995103
V89	Tiglic acid	0.7833	-0.35236	0.032775	0.0100149	8.62516e-09	0.525198
V90	O-Butanoylcarnitine	0.30965	-1.6913	9.826e-05	4.21187e-09	5.60919e-07	0.914268
V91	cis-N-Methyl-(S)-7,8,13,14-tetrahydroprotoberberine	0.24364	-2.0372	2.8594e-07	1.8425e-09	4.67009e-14	1.15576
V92	Isovalerylcarnitine	0.42649	-1.2294	0.00015839	0.00015298	1.23336e-07	0.986998
V93	Adenosine	0.22195	-2.1717	1.0467e-09	9.7389e-12	6.71723e-15	1.30566
V94	3-Oxo-Delta4-steroid	0.78618	-0.34706	0.0093663	0.00349898	0.00393914	0.948062
V95	12-OPDA	0.76834	-0.38018	0.0066413	0.00827687	3.24439e-07	0.731945
V96	S-(Hydroxymethyl)glutathione	0.76919	-0.37858	0.0070792	0.00127923	0.0331238	0.725872
V97	8-Amino-7-oxononanoate	0.79614	-0.3289	0.040418	0.0214467	0.0028444	0.543529
V98	N-Oleoyl dopamine	0.72044	-0.47304	0.038652	0.0409942	0.285729	0.849582
V99	Glycolithocholate	0.78217	-0.35445	0.037393	0.028703	0.0279044	0.527659
V100	UDP	0.68087	-0.55455	0.0025123	0.00314432	0.322752	0.849044
V101	cis-11-Methyl-2-dodecenoic acid	0.15959	-2.6475	1.6027e-06	1.05498e-08	1.54705e-11	1.15066
V102	Calcitetrol	0.6181	-0.69408	0.00037514	0.0013564	0.000647419	0.955235
V103	Eburicoic acid	0.34122	-1.5512	2.1027e-05	1.42543e-05	6.91903e-15	1.06577
V104	3伪,7伪,12伪,26-Tetrahydroxy-5尾-cholestane	0.22548	-2.1489	7.6318e-08	1.18003e-11	5.50636e-17	1.18456
V105	GDP-尾-L-colitose	0.018619	-5.7471	1.3571e-05	3.67946e-09	2.99341e-34	1.09651
V106	UDP-伪-D-galactofuranose	0.55908	-0.83888	6.6096e-07	5.68431e-07	0.661479	1.12821
V107	UDP-N-acetyl-伪-D-glucosamine	0.78859	-0.34265	0.010069	5.936e-05	0.14592	0.699082
V108	Dephospho-CoA	0.26297	-1.927	2.0272e-09	4.59428e-08	0.00588838	1.2811
V109	1-Octadecanoyl-2-(5Z,8Z,11Z,14Z-eicosatetraenoyl)-sn-glycero-3-phosphoethanolamine	0.66758	-0.58299	0.0052241	0.000791289	0.721375	0.733679
V110	1-Hexadecylthio-1-deoxy-2-hexadecylphosphono-sn-glycero-3-phosphocholine	0.75402	-0.40732	0.041343	0.0409942	0.592375	0.915141
V111	1-Arachidonoylglycerol	0.65866	-0.6024	0.015832	0.00910957	0.406022	0.578987
V112	1-Hexadecanoyl-2-(9Z-octadecenoyl)-sn-glycero-3-phosphocholine	0.72926	-0.45549	0.01435	0.00478719	0.70906	0.786549
V113	Petromyzonol	0.76648	-0.38367	0.06798	0.0337143	0.531377	0.789964
V114	D-Glycerate	0.78361	-0.35179	0.0053503	0.025372	0.00113249	0.771382
V115	L-Serine	1.9739	0.98108	6.2747e-08	8.19426e-08	0.214236	1.26258
V116	Asparagine	1.4086	0.4943	4.2898e-06	2.68703e-06	0.231904	1.04033
V117	L-Aspartate	1.3313	0.41284	4.7119e-05	0.00015298	0.00733347	1.02006
V118	L-Asparagine	2.3045	1.2044	2.5085e-07	3.23051e-06	5.38712e-06	1.14086
V119	Pantothenate	1.5304	0.61394	4.5996e-06	3.87579e-06	0.0834463	1.08198
V120	Leukotriene B4	5.8697	2.5533	2.6288e-07	5.16585e-08	8.09926e-08	1.16169
V121	2-Methoxy-6Z-hexadecenoic acid	5.3902	2.4303	2.3102e-08	9.27954e-09	1.86963e-11	1.21718
V122	Docosanoic acid	1.8796	0.91043	5.7759e-06	1.38645e-06	0.0738487	1.05533
V123	1-Naphthylacetylspermine	8.1519	3.0271	1.0165e-07	1.93039e-10	8.9263e-13	1.17853
V124	8,11,14-Eicosatrienoylethanolamide	7.1457	2.8371	4.9991e-09	3.2165e-08	5.63574e-08	1.29228
V125	N-Acetyl-D-glucosaminate	2.3403	1.2267	4.9621e-06	1.78618e-07	0.000176985	1.13351
V126	D-Glucosylsphingosine	1.8659	0.89983	0.074833	2.74596e-07	0.00904069	0.821309
V127	Thioperamide	1.749	0.80649	2.4054e-06	5.16585e-08	1.34339e-07	1.14759
V128	Pateamine	1.8193	0.8634	4.852e-09	2.52579e-08	0.0226012	1.2804
V129	10E,12Z-Octadecadienoic acid	1.9957	0.99688	3.7684e-06	4.17738e-07	4.40446e-07	1.07297
V130	Palmitic acid	1.2598	0.33323	2.5031e-06	3.23051e-06	0.409961	1.06717
V131	Stearic acid	1.4336	0.51964	2.0867e-05	4.81639e-09	0.361964	1.07128
V132	13,14-dihydro Prostaglandin F1伪	2.1789	1.1236	2.004e-10	5.73813e-10	0.137362	1.3218
V133	D-Histidine	1.7861	0.83678	9.5607e-11	3.10531e-10	0.00170921	1.34037
V134	Arachidonic acid	2.0312	1.0223	0.00029964	2.23024e-06	0.622517	1.09455
V135	Oxypurinol	2.0029	1.0021	6.0603e-08	1.78618e-07	0.00178848	1.25307
V136	D-Phenylalanine	1.8109	0.85669	2.7218e-07	8.49831e-07	0.000986178	1.16973
V137	Docosahexaenoic acid	2.8384	1.5051	1.6479e-06	1.03827e-09	0.0871625	1.17279
V138	Docosatrienoic Acid	1.7764	0.82898	6.3272e-06	7.69235e-07	0.242779	1.03047
V139	All-cis-4,7,10,13,16-docosapentaenoic acid	2.3706	1.2453	1.4899e-05	6.27927e-09	0.0613975	1.08534
V140	2-Amino-5-benzoyl-benzimidazole	2.2021	1.1389	1.1224e-05	1.60139e-07	0.00122448	1.18338
V141	Glycocholic acid	2.5217	1.3344	4.5008e-11	5.06719e-11	2.82056e-05	1.3596
V142	LysoPE(16:0/0:0)	1.6956	0.76176	0.0066329	2.94704e-06	0.00157279	0.908705
V143	1-hexadecanoyl-sn-glycero-3-phospho-D-myo-inositol	1.7718	0.82518	4.3939e-06	3.53939e-06	0.0300763	1.06387
V144	Aflatoxin M4	1.6948	0.76114	1.613e-07	1.05498e-08	0.00791158	1.16992
V145	PE(P-16:0e/0:0)	1.714	0.77733	1.4261e-08	7.1592e-09	0.00374413	1.26409
V146	1-stearoyl-sn-glycero-3-phospho-1D-myo-inositol	1.9989	0.99919	4.8364e-07	5.68431e-07	0.00489184	1.14004
V147	LysoPE(18:0/0:1)	1.8421	0.88132	0.0713	5.13282e-07	0.0130247	0.830166
V148	(S)-Lactate	0.73031	-0.45341	0.01389	0.0477218	5.0887e-07	0.973772
V149	Formate	0.78003	-0.3584	0.0063063	0.00431732	0.0596279	1.06025
V150	5-Hydroxyisourate	0.79188	-0.33664	0.0021912	0.00100876	0.467776	0.752015
V151	N-Nitrososarcosine	0.68056	-0.5552	0.044929	0.023339	0.00132527	0.600099
V152	D-Erythrulose	0.38148	-1.3903	6.0553e-05	9.96493e-05	3.38466e-06	1.0759
V153	Urea-1-carboxylate	0.67409	-0.56899	0.14666	0.0180534	0.392116	0.603256
V154	5-Methylcytosine	0.54704	-0.87028	0.021685	0.0409942	2.37703e-05	0.779721
V155	N-(Carboxymethyl)-D-alanine	0.78868	-0.34249	0.001889	0.00267251	0.000362999	0.801197
V156	1-Octanal	0.75235	-0.41052	0.00047628	0.00057975	3.87201e-05	0.904956
V157	Octadecanoic acid	0.42096	-1.2483	1.6741e-09	5.06719e-11	2.54815e-07	1.27763
V158	Pyriminobac	0.77792	-0.3623	0.055328	0.00349898	0.545625	0.974165
V159	L-Threonylcarbamoyladenylate	0.65152	-0.61813	0.001492	0.00113671	0.225306	0.784921
V160	Dephospho-CoA	0.24179	-2.0482	5.0252e-11	1.20047e-09	0.0865149	1.3591
V161	1-Hexadecanoyl-2-(9Z-octadecenoyl)-sn-glycero-3-phosphonoethanolamine	0.70665	-0.50094	0.060596	0.0243374	0.233615	1.17038
V162	1-Octadecanoyl-2-(7Z,10Z,13Z,16Z-docosatetraenoyl)-sn-glycero-3-phosphoethanolamine	0.7514	-0.41235	0.014922	0.0115205	0.234916	0.629982
V163	N6-Succinyl adenosine	0.40927	-1.2889	2.796e-07	4.63197e-07	0.000179425	1.13533
V164	Adenosine 5'-monophosphate	0.24935	-2.0038	1.7256e-08	5.13282e-07	1.32626e-10	1.23344
V165	Uridine5-monophosphate	0.68763	-0.54029	0.0012587	0.00180924	0.000622501	0.880299
V166	Glutathione	0.75987	-0.39618	0.0050183	0.00021638	0.843107	0.784506
V167	Dl-Aspartic acid	0.74631	-0.42215	0.037064	0.0323972	0.0349466	0.705805
V168	PI3-Kinase 伪 Inhibitor 2	0.20274	-2.3023	4.3073e-09	3.2165e-08	1.93391e-16	1.26493
