# Supplementary material for: Human umbilical cord mesenchymal stem cells restore the ovarian metabolome and rescue premature ovarian insufficiency in mice
Source: Stem Cell Res Ther. 2020 Nov 4;11:466. doi: 10.1186/s13287-020-01972-5 (PMC7641864; doi:10.1186/s13287-020-01972-5)
Supplement: Supplementary file 9 — Additional file 9: Supplementary table 2. Differential metabolites screened by volcano map in serum samples after chemotherapy. (XLS 21 kb) [file 13287_2020_1972_MOESM9_ESM.xls]

## Sheet: Sheet1
Supplementary table 2. Differential metabolites screened by volcano map in serum samples after chemotherapy
varID	Compounds	Fold Change(FC)	log2(FC)	p(T test)	p(U test)	p(HomogeneityVarianceTest)	VIP
V1	Guanine	1.3609	0.44453	0.07047	0.0218249	0.148488	0.661464
V2	D-Valine	1.3783	0.46292	0.002015	0.00765821	0.0233283	0.974676
V3	3-Phosphonooxypyruvate	1.4602	0.54616	0.027539	0.0484861	0.0238159	0.767056
V4	N-Benzyloxycarbonylglycine	1.4924	0.57768	0.00043341	0.000672345	0.00300007	1.09418
V5	伪-Ionone	1.363	0.44677	0.012905	0.0161096	0.0106964	0.826278
V6	Alaninamide	1.3526	0.43569	0.44941	0.0191922	0.686719	0.283678
V7	Tiglic acid	1.4044	0.49	0.031419	0.0316498	0.000258927	0.703247
V8	Hydnocarpic acid	1.3367	0.41864	0.041698	0.0227685	0.00280224	0.69802
V9	S-Acetylthioethanolamine	1.594	0.67262	0.00010381	0.000809294	0.0442486	1.206
V10	Sphinganine	1.2912	0.36875	0.024207	0.0316498	0.349069	0.825974
V11	(-)-Jasmonoyl-L-isoleucine	4.1088	2.0387	4.15e-13	4.61e-15	2.26e-11	1.97748
V12	12-OPDA	2.9419	1.5567	7.51e-11	1.97e-12	0.00367864	1.80109
V13	2-Oxooctadecanoic acid	2.0307	1.022	9.62e-06	1.97e-12	3.01e-06	1.34265
V14	9,10-DHOME	2.9207	1.5463	0.00092369	1.97e-12	4.71e-17	1.0694
V15	(9Z)-(7S,8S)-Dihydroxyoctadecenoic acid	4.9683	2.3128	3.35e-08	1.97e-12	4.72e-07	1.58969
V16	Nonanoic acid	2.5027	1.3235	4.49e-08	1.97e-12	5.45e-07	1.5815
V17	Decanoic acid	1.693	0.75961	2.25e-08	1.22e-11	0.00011964	1.6074
V18	Istamycin A3	1.3426	0.42504	0.0015623	0.00396881	0.000433656	1.04474
V19	Ursocholate	1.5407	0.62359	0.031735	0.0258112	0.00480633	0.696151
V20	Cholic acid	1.3755	0.45994	0.012798	0.0200377	3.66e-07	0.795235
V21	伪-Muricholate	1.2716	0.34665	0.0033463	0.00288148	0.00234589	0.928916
V22	Testosterone	1.5484	0.63076	0.14235	0.0484861	0.00218253	0.538721
V23	7-Oxodeoxycholate	1.4799	0.56546	0.00097049	0.000971202	0.000555041	1.0686
V24	Dl-Dihydrosphingosine	1.3213	0.40199	0.046421	0.0247606	0.400606	0.709342
V25	Propionyl-L-carnitine	1.8941	0.92149	0.001568	0.000860304	0.0058261	1.00546
V26	myo-Inositol	1.3293	0.41064	0.066007	0.0400894	0.192655	0.769611
V27	L-Kynurenine	1.6679	0.73804	0.00035388	0.000193186	0.00150461	1.1192
V28	Sphingosine-1-phosphate	1.333	0.41469	0.0025622	0.00514016	0.00285954	1.01109
V29	Xestoaminol C	2.104	1.0731	0.00035664	1.97e-12	1.78e-13	1.12896
V30	Sphinganine-phosphate	1.734	0.79411	0.00018016	0.000715446	0.00020825	1.18897
V31	Glycocholic acid	1.444	0.53009	1.06e-07	3.49e-07	0.0755594	1.71969
V32	PE(P-16:0/0:0)	1.3581	0.44154	0.00035777	8.83e-05	0.333833	1.28774
V33	N1,N8-Bis(sinapoyl)spermidine	0.78229	-0.35422	0.11609	0.0102052	0.144633	0.574219
V34	N-Nitrosodiethylamine	0.64276	-0.63765	0.027569	0.0140877	0.547551	0.714914
V35	D-Serine	0.66154	-0.59609	0.00043152	0.000156761	0.467572	1.11648
V36	3-Guanidinopropanoate	0.77576	-0.36632	0.19805	0.0385647	0.191224	0.645117
V37	Taurine	0.78963	-0.34075	0.0063464	0.00013612	0.000489088	1.01759
V38	Hypoxanthine	0.71181	-0.49044	0.046373	0.0168371	0.00111228	0.792472
V39	3-Methyldioxyindole	0.41925	-1.2541	0.0013554	0.00418196	1.85e-09	1.0114
V40	Epimestrol	0.51565	-0.95553	0.1031	0.0370889	2.35e-05	0.965356
V41	4-Oxocyclohexanecarboxylate	0.72361	-0.46672	0.057224	0.00843681	0.222379	0.838482
V42	Indole-3-acetaldehyde	0.66527	-0.588	0.00014822	0.000271623	0.0260714	1.27555
V43	Testolate	0.56242	-0.83027	0.012194	0.0168371	0.203621	0.801779
V44	Deoxypeganine	0.45958	-1.1216	0.06231	0.00928414	0.00436202	0.890314
V45	6-Hydroxypseudooxynicotine	0.68888	-0.53768	0.00033432	0.000459788	0.0219033	1.23379
V46	3,4-Dihydroxy-L-phenylalanine	0.60105	-0.73444	0.0011389	0.0033863	0.0002987	1.02055
V47	Thiamine aldehyde	0.67383	-0.56954	0.032894	0.00272886	3.31e-06	0.694345
V48	sn-Glycero-3-phosphoethanolamine	0.73236	-0.44938	0.013068	0.0072932	0.222932	0.835415
V49	(R)-(Homo)2-citrate	0.67808	-0.56048	0.0091771	0.00803922	0.0783769	0.837977
V50	Indoleamine	0.6461	-0.63016	0.051053	0.0134646	0.04651	0.633487
V51	N-Caffeoylputrescine	0.77295	-0.37154	0.039798	0.0183775	0.559823	0.789665
V52	2,3-Dihydroxycyclopentaneundecanoic acid	0.67445	-0.56822	0.070619	0.0370889	0.0412027	0.812086
V53	Dibutyl phthalate	0.74278	-0.42899	0.021196	0.0134646	0.799875	0.766262
V54	(R)-2-Hydroxystearate	0.79704	-0.32727	0.076649	0.0385647	0.918786	0.601303
V55	Leukotriene B4	0.65563	-0.60905	0.014223	0.0342787	0.00352768	1.0055
V56	Prostaglandin F2伪	0.51565	-0.95553	0.003354	0.00694362	1.63e-05	1.07259
V57	N'-Nitrosoanabasine	0.58999	-0.76123	0.011669	0.0237468	0.00135088	1.03811
V58	Cornudentanone	0.5204	-0.94231	0.0018183	0.000146104	0.00130711	1.10825
V59	(R)-4'-Deoxyindenestrol	0.78249	-0.35385	0.10249	0.00928414	0.0890779	0.616492
V60	Phenolic steroid	0.7039	-0.50655	0.0047058	0.0134646	0.00021953	0.898207
V61	1-Oleoylglycerophosphocholine	0.76789	-0.38103	0.010103	0.00123284	0.107231	0.901396
V62	17尾-Methylestra-1,3,5(10)-trien-3-ol	0.66683	-0.5846	0.00017429	0.000761053	0.0135657	1.21962
V63	Estra-1,3,5(10),6-tetraen-3,17尾-diol	0.73646	-0.44133	0.00027823	0.000860304	0.0312181	1.13684
V64	Estradiol-17尾	0.6875	-0.54056	0.0058585	0.010695	0.0516543	0.941943
V65	Thioetheramide PC	0.52913	-0.9183	0.010954	0.0191922	1.4e-06	1.08226
V66	Di-n-octyl phthalate	0.74087	-0.4327	0.025643	0.0183775	0.960515	0.817665
V67	L-Tryptophan	0.66811	-0.58185	0.010202	0.0154094	0.834407	0.893492
V68	L-Histidine	0.70203	-0.51039	2.33e-05	7.41e-06	0.142985	1.43091
V69	8S,15S-DiHETE	0.57248	-0.8047	0.0065944	0.00765821	0.000254183	1.08305
V70	18R-HEPE	0.50584	-0.98325	0.0027237	0.00130753	1.94e-05	1.02428
V71	Leridol	0.58625	-0.77041	0.00033736	0.000490274	0.00567363	1.11465
V72	LysoPC(18:3(6Z,9Z,12Z)/0:0)	0.74314	-0.42829	0.025202	0.0484861	0.00168626	0.824765
V73	PC(3:0/O-16:0)	0.74043	-0.43357	0.00089052	0.0046391	0.0295974	1.12515
V74	LysoPC(20:5(5Z,8Z,11Z,14Z,17Z)/0:0)	0.78901	-0.34189	0.15546	0.0356606	0.37444	0.543197
V75	PC(O-18:0/1:0)	0.70989	-0.49433	7.51e-05	0.00031049	0.00774007	1.27513
V76	Histamine	0.66745	-0.58327	0.00061367	0.000556864	0.0654421	1.1606
V77	Ketoeicosapentaenoic Acid	0.51195	-0.96592	0.033695	0.0316498	0.296449	0.924708
V78	D-Glycerate	1.2841	0.36075	0.11597	0.0280262	0.00146255	0.598536
V79	3-Oxopropanoate	1.5992	0.67733	0.10703	0.00288148	0.068314	0.547376
V80	3-Hydroxypropanoate	1.4572	0.54316	0.0028376	0.00765821	0.0497647	0.977463
V81	(S)-Lactate	1.6194	0.69549	0.0037299	0.00598197	1.45e-05	1.07234
V82	Thiourea	1.2787	0.35463	0.1746	0.0117366	0.683166	0.449899
V83	Methylselenic acid	1.4535	0.53949	0.013444	0.0191922	2.62e-08	0.790533
V84	Oxaloacetate	1.5614	0.64286	0.015434	0.00694362	0.292694	0.781139
V85	尾-D-Glucose	1.3269	0.4081	0.033755	0.00130753	0.0843517	0.698979
V86	(S)-3-Hydroxyisobutyrate	1.3256	0.40662	0.031207	0.0200377	0.225454	0.733843
V87	Fe(CN)2	1.2584	0.3316	0.0037086	0.00123284	0.0026784	0.986836
V88	3-Oxododecanoic acid	1.4566	0.54263	9.13e-05	0.000156761	0.10996	1.22864
V89	Deoxycytosine	1.3178	0.39813	0.021855	0.00885158	0.0336223	0.748156
V90	Sphinganine 1-phosphate	1.6549	0.72678	0.00018769	0.000672345	0.00183298	1.19492
V91	1-O-(2-Acetamido-2-deoxy-伪-D-glucopyranosyl)-1D-myo-inositol 3-phosphate	1.3152	0.39529	0.0078704	0.0175928	0.320961	1.06345
V92	13,14-dihydro Prostaglandin F1伪	1.3178	0.39816	0.13514	0.0258112	0.401947	0.78254
V93	(卤)5-HETrE	1.4858	0.57125	0.0060703	0.0200377	0.000116867	0.92976
V94	LysoPS(18:0)	1.8136	0.85887	7.13e-06	1.43e-06	0.0456114	1.43374
V95	chlorogenic acid methyl ester; Methyl chlorogenate	1.4111	0.49686	0.029702	0.0370889	0.00106284	0.754002
V96	HSO3-	0.73435	-0.44545	0.00018787	8.83e-05	0.236991	1.32303
V97	9-Oxononanoic acid	0.68218	-0.55177	0.011038	0.0342787	0.00308127	0.819963
V98	17尾-Amino-5伪-androstan-11尾-ol	0.73892	-0.43651	0.0038339	0.00206923	2.47e-06	0.933516
V99	S-Acetylthioethanolamine	0.57235	-0.80503	0.05745	0.0400894	0.126546	0.728367
V100	4-Keto-2-undecylpyrroline	0.75093	-0.41324	0.098931	0.0484861	0.0138072	0.854552
V101	1-O-Hexadecyl-sn-glycerol	0.67136	-0.57485	0.0071669	0.010695	0.196424	1.05346
V102	Rutin	0.68082	-0.55466	0.0058215	0.000490274	0.0371465	0.946094
V103	3-Hydroxyoctanoate	0.77155	-0.37416	0.028222	0.0329422	0.0698315	0.891312
V104	CMP	0.68765	-0.54026	0.03073	0.0258112	0.504604	0.895715
V105	Coenzyme M	0.68719	-0.54121	0.084305	0.0209149	1.63e-05	0.654372
V106	9,10-Dihydroxy-12,13-epoxyoctadecanoate	0.62533	-0.67731	0.006458	0.0237468	8e-05	0.923308
V107	5S,8R-DiHODE	0.46025	-1.1195	0.0099751	0.000271623	0.0327271	0.912102
V108	(9R,10R)-Dihydroxyoctadecanoic acid	0.72915	-0.45571	0.01221	0.0147358	0.0265946	0.802344
V109	9,10,18-Trihydroxystearate	0.56702	-0.81853	0.0017918	0.000109822	9.19e-06	1.04405
V110	14,15-DHET	0.5643	-0.82546	0.010735	0.0117366	0.262888	0.983682
V111	11,12-DHET	0.6011	-0.73431	0.037362	0.0154094	0.423836	0.873954
V112	N-Acetyl-D-galactosamine 6-sulfate	0.7589	-0.39801	0.0057548	0.00928414	0.630755	0.885296
V113	L-Carnitine	0.41879	-1.2557	0.0041756	0.0161096	0.0453117	1.0326
V114	Undecylenic acid	0.65784	-0.60418	0.0059983	0.00568871	0.0266455	0.892923
V115	Prostaglandin F1伪	0.53603	-0.89963	0.0022131	0.00029046	0.0352452	1.0772
V116	1-Arachidonoylglycerol	0.75696	-0.40172	0.011761	0.0329422	0.00933386	0.857082
V117	Estradiol-17尾 3-sulfate	0.70796	-0.49825	0.00068361	0.00272886	0.314475	1.10494
V118	11-Aminoundecanoic acid	0.71322	-0.48758	0.056095	0.0304004	0.100723	0.719588
V119	伪-Amylcinnamaldehyde	0.74255	-0.42944	0.043637	0.00488392	0.168688	0.767224
V120	dUTP	0.69115	-0.53292	0.040145	0.0484861	0.623458	0.869654
V121	Erythrodiol	0.48548	-1.0425	0.013037	0.0072932	6.08e-09	0.855875
V122	3-Deoxyestrone	0.79182	-0.33675	0.00033881	0.000715446	0.286773	1.14982
V123	Cholesteryl-尾-D-glucoside	0.76948	-0.37804	0.0017935	0.00231356	0.22406	1.08498
V124	3-Hexaprenyl-4,5-dihydroxybenzoate	0.7212	-0.47152	0.00026293	0.000146104	0.0669117	1.15369
V125	Penitrem D	0.73849	-0.43735	0.044158	0.0200377	0.972488	0.709502
V126	未2-cis Eicosenoic Acid	0.69676	-0.52128	0.013113	0.0247606	0.00441999	1.01243
V127	9-OxoODE	0.75643	-0.40272	0.091396	0.0191922	0.126913	0.832644
V128	7Z, 10Z, 13Z, 16Z, 19Z-docosapentaenoic acid	0.7929	-0.33478	0.034862	0.0449678	0.162209	0.894878
V129	Oleoyl-L-伪-lysophosphatidic acid	0.79313	-0.33437	0.0010031	0.000556864	0.262976	1.04169
V130	Taurine	0.7248	-0.46435	2.59e-06	1.84e-07	0.114713	1.48103
V131	D-Histidine	0.63413	-0.65714	1.2e-08	4.21e-08	0.307477	1.69648
V132	13(R)-HODE	0.75206	-0.41109	0.087194	0.0356606	0.022272	0.862046
V133	Dl-Tryptophan	0.79965	-0.32256	0.0018566	0.00357136	0.661283	0.981698
V134	Hippuric acid	0.63247	-0.66094	0.007283	0.0102052	0.0839971	0.881449
V135	2-Hydroxyquinoline	0.37865	-1.4011	0.0004906	0.000271623	1.46e-08	1.09084
V136	11-deoxy-PGE2	0.49369	-1.0183	0.0023758	0.000761053	0.000403557	1.01611
V137	13(S)-HpOTrE	0.78262	-0.35362	0.020263	0.0385647	0.000973682	0.750595
V138	dTMP	0.68698	-0.54166	0.02788	0.0291929	0.562945	0.904055
V139	Xanthylic acid	0.7563	-0.40297	0.07319	0.0400894	0.0281332	0.855481
V140	Methyl 8-gingerol	0.57094	-0.80859	0.0056601	0.0140877	0.0474871	1.03319
V141	15-deoxy-未12,14-Prostaglandin A2	0.50462	-0.98673	0.028498	0.0432897	0.42064	0.897038
