# Supplementary material for: Human umbilical cord mesenchymal stem cells restore the ovarian metabolome and rescue premature ovarian insufficiency in mice
Source: Stem Cell Res Ther. 2020 Nov 4;11:466. doi: 10.1186/s13287-020-01972-5 (PMC7641864; doi:10.1186/s13287-020-01972-5)
Supplement: Supplementary file 11 — Additional file 11: Supplementary table 4. Pseudotargeted metabolic differences of nonlipid metabolites in ovarian tissue samples of 3 groups (control, POI and POI+hUCMSCs). (XLS 292 kb) [file 13287_2020_1972_MOESM11_ESM.xls]

## Sheet: Heatmap
Supplementary table 4. Pseudotargeted metabolic differences of nonlipid metabolites in ovarian tissue samples of 3 groups (control, POI and POI+hUCMSCs)
								Con	Con	Con	Con	Con	Con	POI	POI	POI	POI	POI	POI	POI+MSC	POI+MSC	POI+MSC	POI+MSC	POI+MSC	QC	QC	QC
				RT	m/z(Da)	Chinese Name	English Name	Con1	Con2	Con3	Con4	Con5	Con6	POI1	POI2	POI3	POI4	POI5	POI6	POI+MSC1	POI+MSC2	POI+MSC3	POI+MSC4	POI+MSC5	QC2	QC3	QC4
								0.135	0.074	0.067	0.124	0.179	0.142	0.05	0.057	0.05	0.091	0.1	0.123	0.036	0.054	0.098	0.06	0.079	0.072	0.072	0.072
Compounds								5	15	6	16	7	17	2	12	3	13	4	14	8	18	9	19	10	1	11	20
N-Formiminoglycine	1	2	1	1.7	103.055	N-甲酸氨基甘氨酸	N-Formiminoglycine	29.7194	33.2554	33.8845	26.7666	27.7347	24.0343	23.2683	19.1851	25.688	7.69169	19.4608	23.9326	21.1762	27.0256	20.1804	37.5392	35.1994	28.9359	26.1159	21.1356
Hypotaurine	2	6	1	6.22	110.02	亚牛磺酸	Hypotaurine	35.4239	21.3238	38.3734	31.7165	36.5584	34.2295	22.2707	22.4129	23.415	17.7699	34.0767	20.1506	32.9499	30.7975	36.2328	36.9437	30.0333	15.8233	40.4745	27.0824
Cytosine	3	8	1	0.86	112.051	胞嘧啶	Cytosine	44.1956	43.8433	42.3057	36.1704	37.7635	62.929	30.131	31.0248	36.6721	25.4716	27.7672	38.4936	55.5004	45.9284	37.7749	72.1883	47.8346	39.5353	39.2493	46.1532
L-Homoserine	4	13	1	0.8	120.066	DL-高丝氨酸|(S)-2-氨基-4-羟基丁酸	L-Homoserine	208.594	251	313.709	181.317	182.918	202.376	182.892	129.579	196.362	127.75	147.657	183.363	204.136	280.451	162.289	214.248	236.486	208.522	178.332	168.5
Indoline	5	14	1	1.2	120.081	吲哚啉	Indoline	596.961	734.852	904.284	453.952	468.361	532.783	414.327	285.12	506.825	298.275	377.78	567.419	599.83	851.386	428.418	694.74	714.398	498.968	476.002	466.876
Niacinamide	6	16	1	1.09	123.055	烟酰胺	Nicotinamide	8899.57	8044.47	6957.12	8467.01	6657.43	8670.77	4799.78	3308.92	5529.53	3854.97	4560	6780.41	7098.59	8162.02	3702.65	8729.66	5415.26	3256.14	5826.98	8426.81
1-Nitrohexane	7	23	1	1.29	133.105	1-硝基己烷	1-Nitrohexane	619.079	562.776	837.126	580.242	757.926	636.364	405.009	459.353	430.909	843.887	653.67	636.541	498.229	365.003	337.255	472.15	415.031	512.845	334.305	491.142
Allopurinol	8	27	1	0.89	137.046	别嘌呤	Allopurinol	5249.97	3818.76	5338.37	4295.5	5197.91	6977.49	3536.68	2163.62	3903.24	2207.85	3809.98	4384.81	3293.47	4165.87	5049.25	2633.26	4761	3718.97	4318.59	4131.97
Hypoxanthine	9	28	1	0.72	137.046	次黄嘌呤	Hypoxanthine	5251.82	3807.06	5340.08	4286.49	5199.57	6954.36	3570.83	2161.21	3958.6	2204.72	3851.46	4379.75	3281.56	4169.75	5087.7	2641.12	4758.41	3720.82	4305.31	4118.33
D-Glutamine	10	34	1	0.85	147.076	D-谷氨酰胺	D-Glutamine	441.494	443.238	484.976	460.84	564.974	508.782	415.132	410.078	405.34	524.152	512.78	463.598	395.901	409.232	392.521	359.322	432.247	506.613	424.222	485.845
D-Glutamic acid	11	36	1	0.8	148.06	D-谷氨酸	D(-)-Glutamic acid	279.134	198.819	184.2	289.336	357.294	229.647	166.88	215.608	152.352	230.196	311.432	204.195	153.409	140.754	149.416	133.786	238.86	210.239	175.075	176.541
Homocitrulline	12	37	1	1.71	149.06	邻氨基甲酰丝氨酸	O-Carbamoyl-L-serine	17.2361	13.9264	20.5968	16.1814	18.2711	16.9849	11.0037	12.7026	12.4998	10.0856	11.9279	10.4202	17.3377	20.3952	12.674	20.9249	15.4606	12.6061	16.3838	13.6057
L-Carnitine	13	47	1	0.81	162.112	左旋肉碱	L-Carnitine	3472.52	2579.47	3235.55	3166.73	5632.02	2808.2	2589.43	1704.16	2661.58	2189.13	3904.77	2437.88	1819.18	1692.98	1842.22	1716.3	2130.11	2563.98	2545.83	2400.23
Indolelactic acid	14	60	1	1.9	188.07	DL-吲哚-3-乳酸	Dl-Indole-3-lactic acid	404.481	430.315	551.959	342.649	383.821	604.537	299.648	258.04	349.179	247.852	244.184	333.406	475.336	475.309	256.518	583.136	528.059	378.24	416.876	485.155
L-Tryptophan	15	71	1	2.77	205.097	L-色氨酸	L-Tryptophan	2248.61	2186.02	3006.21	1754	2116.88	2859.47	1545.97	1186.28	1841.38	381.572	1338.2	1830.62	1806.3	2166.75	1302.17	2671.45	2365.9	2049.35	2270.85	2280.12
Hydroxykynurenine	16	72	1	1.17	209.092	犬尿氨酸	Kinurenine	51.6719	46.7703	66.4174	46.5802	45.2998	39.8857	65.3302	68.7904	63.9466	86.4458	61.7598	68.3521	32.3222	41.3726	52.9204	28.0545	27.9517	63.8289	51.4442	45.0429
gamma-Glutamylleucine	17	94	1	3.14	261.144	谷氨酰-L-亮氨酸	γ-Glu-Leu	25.8501	25.5918	28.6257	20.5153	21.568	19.6518	18.512	14.4402	18.2267	3.81596	14.3995	17.5885	21.4706	19.5614	16.0641	20.6682	22.2329	20.3934	19.5931	19.875
Phenylalanyl-Aspartate	18	107	1	2.39	281.113	天冬氨酸苯丙氨酸酯	Phenylalanyl-Aspartate	14.9287	14.286	21.1147	19.2541	20.7718	9.90024	6.58354	7.68187	10.1806	8.00435	14.514	9.51599	9.39444	15.6614	6.45837	15.8154	18.5514	10.0681	11.6517	9.12513
Halofuginone	19	115	1	3.67	302.15	异黄酮	Isofebrifugine	12.9989	12.6688	14.3414	15.5832	11.7133	11.7173	8.97316	10.3533	9.26752	10.4824	6.50857	6.83529	16.1923	18.2013	7.43518	16.4755	12.2797	8.52025	11.552	14.7913
Acitretin	20	127	1	3.51	327.201	阿维A（美国药典/客栈）	Acitretin	5.05882	6.15755	4.88546	5.59349	7.07419	7.53119	3.3873	3.64034	4.44421	1.85618	4.25001	6.02947	5.7401	6.0403	2.25407	4.8476	5.10074	4.85004	4.86982	4.11415
Methylprednisolone	21	138	1	1.76	375.207	甲基泼尼松龙	6-α-Methylprednisolone	0.210822	0.259011	0.183443	0.29488	0.36079	0.183834	0.206802	0.125469	0.17263	0.217574	0.298934	0.256016	0.168828	0.169315	0.134372	0.124522	0.15939	0.153507	0.361666	0.229548
L-Asparagine	22	24	1	0.92	131.045	L-天冬酰胺	L-ASPARAGINE	63.3865	92.4695	97.9237	101.073	103.343	125.566	49.502	58.0358	53.3641	58.8274	72.6425	58.5303	41.4986	83.9413	47.0566	71.5612	128.344	64.4242	78.0779	66.1249
Asparagine	23	25	1	0.66	131.045	2-氨基-3-氨甲酰基丙酸	2-Amino-3-carbamoyl-propanoic acid	72.6138	95.3737	104.573	82.1467	92.6331	106.061	60.7479	55.295	62.6283	53.155	84.4988	68.631	43.313	86.7891	44.103	75.1175	108.078	81.1437	76.914	67.7342
12-Hydroxydodecanoic acid	24	70	1	7.06	187.133	10-羟基癸酸	10-Hydroxydecanoic Acid	197.566	263.228	197.908	235.968	206.257	229.744	276.552	215.859	258.184	265.046	274.027	309.683	224.841	227.459	280.239	216.246	204.532	342.971	228.165	233.894
3-Hydroxyhippuric acid	25	74	1	1.17	194.048	3-羟基马尿酸	3-Hydroxyhippuric acid	636.293	956.894	849.725	816.408	885.027	331.435	489.582	458.06	681.96	308.934	475.75	572.817	608.575	936.233	677.694	999.29	1147.97	393.518	270.257	382.076
Tyrosine methylester	26	75	1	8.2	194.082	L-酪氨酸甲酯	L-Tyrosine methyl ester	511.103	581.345	541.431	440.377	471.972	525.4	460.025	439.029	470.38	442.964	436.737	460.93	541.258	551.18	557.896	469.506	553.279	534.234	491.457	543.551
Alanyl-Leucine	27	80	1	2.417	201.124	丙氨酸亮氨酸	Alanyl-Leucine	1534.3	1816.19	1529.68	1459.21	1528.81	1531.47	1755.62	1754.2	1816.4	1668.97	1579.67	1667.27	1470	1488.63	1670.87	1208.03	1489.73	1848.43	1672.95	1621.59
Alanyl-Isoleucine	28	81	1	2.54	201.124	丙氨酸异亮氨酸	Alanyl-Isoleucine	1202.12	1411.56	1210	1139.36	1226.46	1230.53	1370.62	1364.89	1516.71	1364.25	1200.97	1287.57	1190.08	1185.13	1305.33	972.493	1132.76	1429.4	1277.22	1314.71
N-Acetylserotonin	29	94	1	2.11	218.103	N-乙酰基-5-羟色胺	N-Acetylserotonin	6248.22	4811.66	5268.18	3250	3215.18	4197.54	4062.29	3149.49	3791.76	3230.21	2847.46	2935.41	5249.35	4455.51	4461.74	4315.87	5434.87	4110.75	3886.97	4040.22
5-Hydroxy-L-tryptophan	30	95	1	5.17	219.082	5-羟基色氨酸	5-Hydroxytryptophan	459.774	470.17	449.66	528.255	509.533	525.928	531.482	607.916	503.615	621.834	582.792	618.425	492.185	529.134	552.85	530.479	504.787	513.389	512.997	495.177
Hydroxyprolyl-Proline	31	105	1	2.58	227.103	羟脯氨酸	Hydroxyprolyl-Proline	258.989	226.803	286.249	275.336	311.87	217.591	130.47	135.826	189.916	158.588	232.383	189.87	116.733	205.293	137.405	256.065	316.226	222.985	205.412	213.871
6-Hydroxy flavin adenine dinucleotide	32	113	1	2.75	238.072	6-羟基黄酮	6-Hydroxyflavone	94.5812	120.166	83.8084	91.1341	98.1732	103.118	115.456	96.2752	107.832	100.871	111.193	123.821	81.5982	73.3778	105.821	69.7352	97.0606	121.849	101.603	96.7904
Uridine	33	117	1	0.75	243.062	尿苷	Uridine	8885.32	7285.77	7309.75	6991.3	8027.25	6612.21	4278.18	3095.87	4732.4	3051.3	4092.58	2398.76	2227.08	5213.54	4761.87	10535.8	7905.48	3563.83	6540.6	5565.17
Neopterin	34	123	1	5.94	252.073	新喋呤	Neopterin	97.946	98.5507	94.6778	95.6017	100.988	101.288	92.9319	96.7833	93.2378	88.2388	88.9139	94.702	95.9792	98.6544	93.448	95.4649	99.5372	92.202	95.8576	94.6089
Glucosamine 6-phosphate	35	126	1	1.7	258.044	D-葡糖胺-6-磷酸	D-Glucosamine-6-phosphate	408.537	362.195	452.285	386.539	443.252	554.363	353.764	412.59	326.922	341.119	428.715	353.331	427.898	461.126	452.972	447.878	410.411	365.536	549.366	559.477
13S-hydroxyoctadecadienoic acid	36	151	1	9.3	295.228		13-HODE	252.913	405.825	312.279	327.048	70.51	201.538	142.709	279.27	154.956	39.8814	165.074	128.16	342.86	473.148	308.19	245.649	289.043	189.752	176.6	131.879
11,12-Epoxyeicosatrienoic acid	37	166	1	9.61	319.228	11(12)-环二十碳三烯酸	11,12-EET	266.063	539.393	321.572	405.293	189.128	280.166	91.2638	233.24	92.0214	16.339	237.105	256.11	657.911	475.384	383.294	417.508	513.965	190.825	166.636	161.474
9(S)-HPETE	38	167	1	9.52	319.228	9（s）-HETE	9(S)-HETE	275.738	399.789	239.964	277.471	125.359	230.664	71.9594	194.499	95.6295	12.3318	158.518	182.178	476.328	356.894	316.871	281.363	467.302	163.081	145.979	140.553
20-Hydroxyeicosatetraenoic acid	39	168	1	9.72	319.228		20-HETE	319.874	579.572	344.532	451.297	229.896	278.968	92.8058	260.914	94.9175	17.5407	273.932	279.048	751.694	518.787	393.434	469.261	506.892	182.818	160.656	148.503
Glutamyltryptophan	40	174	1	2.89	332.125	谷氨酰色氨酸	Glutamyltryptophan	12.5494	25.1289	24.4952	14.6001	13.338	20.6496	21.7922	10.6673	14.2857	12.9228	12.1386	7.68126	30.1089	17.888	13.9651	36.6347	27.3619	13.8011	14.6985	23.8378
Prostaglandin F1a	41	186	1	7.15	355.249		PGF1β	351.889	343.009	346.114	307.931	265.363	290.531	264.768	296.558	304.622	286.127	273.279	269.037	333.8	331.876	325.977	406.196	364.425	281.787	293.46	283.931
N-oleoyl taurine	42	204	1	9.83	388.253	N-油酰牛磺酸	N-oleoyl taurine	276.461	682.384	275.274	179.605	205.609	272.283	268.19	292.277	211.811	90.9919	167.632	204.522	520.084	504.151	387.677	352.511	419.899	356.368	316.967	313.99
N-Arachidonyl dopamine	43	210	1	9.46	438.299	N-花生四烯醇多巴胺	N-Arachidonyl dopamine	2299.11	3017.06	3027.34	1606.2	1737.03	1290.11	3234.36	1806.39	2095.16	550.63	1418.29	1541.37	2604.69	2527.49	3684.48	3225.02	3435	2823.69	2397.67	2345.27
1-Arachidonoylglycerophosphoinositol	44	216	1	8.59	619.289	1-花生四烯醇甘油磷酸肌醇	1-Arachidonoylglycerophosphoinositol	15643.1	26169.9	22633.2	6685.07	7632.03	19182.9	11876.5	8884.98	11872.7	2290.39	6419.76	10416.7	18126.6	25646.1	19400	15684.6	32259.2	20987.9	18107.8	17611.3

## Sheet: POI VS CON
varID	Compounds	FC	log2(FC)	raw.pval	#NAME?
V800	PE(16:0p-19:1)	0.62121	-0.68684	3.545e-06	5.4504
V989	PS(16:0-22:6)	0.6501	-0.62127	1.2432e-05	4.9055
V1350	TG(18:3-18:2-21:6)	1.3802	0.46492	3.6047e-05	4.4431
V758	PE(18:0-23:1)	0.51205	-0.96564	4.2101e-05	4.3757
V1965	PE(18:0-20:4)	1.3016	0.38026	6.2648e-05	4.2031
V276	CerG3GNAc1(d18:1/22:0)	3.5642	1.8336	8.5177e-05	4.0697
V487	PC(19:0-18:1)	0.5855	-0.77225	9.1232e-05	4.0399
V350	LPC(24:0)	0.62266	-0.68349	0.00011658	3.9334
V273	CerG3(d18:1/24:0)	3.9769	1.9916	0.00012468	3.9042
V1075	SM(d16:0/27:1)	0.72972	-0.45458	0.00013163	3.8807
V1014	SM(d16:1/16:0)	0.65989	-0.59971	0.00015547	3.8083
V767	PE(18:1-24:1)	0.6033	-0.72905	0.00016373	3.7859
V783	PE(22:2-24:4)	0.63413	-0.65715	0.00017425	3.7588
V730	PE(16:0-22:0)	0.7157	-0.48258	0.0002145	3.6686
V1076	SM(d18:1/25:1)	0.65292	-0.61503	0.00022257	3.6525
V74	Cer(d22:0/18:0)	1.5404	0.62331	0.00022815	3.6418
V765	PE(18:1-24:0)	0.58307	-0.77825	0.00023835	3.6228
V277	CerG3GNAc1(d18:1/24:0)	5.7339	2.5195	0.00025938	3.5861
V547	PC(18:1-23:0)	0.5332	-0.90725	0.00028852	3.5398
V537	PC(18:1-22:5)	1.344	0.42653	0.00032235	3.4917
V784	PE(22:2-24:5)	0.61309	-0.70582	0.00032517	3.4879
V1081	SM(d16:0/28:3)	0.68792	-0.53969	0.00034875	3.4575
V109	DG(20:5-12:0)	0.44173	-1.1788	0.00035845	3.4456
V1061	SM(d16:0/25:2)	0.67834	-0.55991	0.00039726	3.4009
V2367	PS(20:1p-20:4)	1.4812	0.56672	0.00043458	3.3619
V2363	PS(25:2-22:5)	2.2823	1.1905	0.00043501	3.3615
V1000	PS(18:1-24:1)	0.55484	-0.84987	0.0005276	3.2777
V504	PC(18:0-20:4)	1.2028	0.26636	0.00055389	3.2566
V2284	PMe(24:3-20:4)	1.4453	0.53139	0.00057957	3.2369
V266	CerG2(d18:0/24:1)	0.64786	-0.62625	0.00066699	3.1759
V485	PC(16:0-21:0)	0.62338	-0.68182	0.00068135	3.1666
V270	CerG2(d18:1/26:1)	0.67752	-0.56167	0.00069885	3.1556
V2032	PE(16:0e-22:5)/PE(18:0p-20:4)	1.4034	0.48896	0.00071904	3.1432
V2163	PI(16:1-20:4)	0.42547	-1.2329	0.00073271	3.1351
V1902	PC(16:0p-16:0)	0.66525	-0.58803	0.00077912	3.1084
V2015	PE(16:0e-20:4)	1.2752	0.35073	0.00080162	3.096
V2154	PI(16:1-18:3)	1.4248	0.51075	0.0008223	3.085
V158	DG(18:3-20:4)	1.675	0.74412	0.00083494	3.0783
V2012	PE(18:0p-18:1)	0.70161	-0.51127	0.00089715	3.0471
V626	PC(16:0e-19:0)	0.68325	-0.54951	0.00097066	3.0129
V1036	SM(d18:1/18:2)	0.62884	-0.66923	0.00098545	3.0064
V351	LPC(24:0)-2	0.60959	-0.7141	0.0010696	2.9708
V86	Cer(d18:0/24:2)	0.77025	-0.37659	0.0010825	2.9656
V95	Cer(d20:1/24:1)	0.69936	-0.51589	0.0011106	2.9544
V253	DG(18:1p-18:1)	0.82063	-0.2852	0.0011565	2.9369
V114	DG(18:0-15:3)	3.0819	1.6238	0.0012104	2.9171
V1040	SM(d16:0/21:1)	0.75198	-0.41123	0.0012325	2.9092
V2382	SM(d22:0/16:0)	1.3514	0.43444	0.0012465	2.9043
V1029	SM(d17:1/18:1)	0.51768	-0.94988	0.0012472	2.9041
V498	PC(16:0-22:0)	0.67237	-0.57266	0.0014878	2.8274
V82	Cer(d17:1/24:1)	0.68063	-0.55506	0.0015497	2.8098
V602	PC(24:2-24:3)	0.60678	-0.72076	0.0015828	2.8006
V2115	PG(18:0-25:0)	1.2154	0.28138	0.0015913	2.7983
V2338	PS(20:3-20:4)	1.527	0.61067	0.0015947	2.7973
V2355	PS(22:6-22:6)	0.50277	-0.99203	0.0016228	2.7897
V268	CerG2(d18:1/24:2)	0.72116	-0.47162	0.0016518	2.782
V340	LPC(22:0)-2	0.62078	-0.68784	0.0016733	2.7764
V1023	SM(d18:1/16:1)	0.59075	-0.75939	0.0017038	2.7686
V833	PE(16:0p-22:5)	1.5228	0.60669	0.0017101	2.767
V714	PE(18:0-18:1)	0.81519	-0.29479	0.0017252	2.7631
V77	Cer(d18:0/22:2)	0.75396	-0.40745	0.0017954	2.7458
V525	PC(16:0-24:0)	0.65038	-0.62066	0.0019205	2.7166
V820	PE(18:0e-20:1)	0.64495	-0.63274	0.0021139	2.6749
V822	PE(18:0p-20:1)	0.63068	-0.66502	0.0021366	2.6703
V456	PC(18:0-17:2)	0.70917	-0.49579	0.0021678	2.664
V526	PC(18:0-22:1)	0.64849	-0.62485	0.0021758	2.6624
V593	PC(26:0-20:4)	0.59367	-0.75228	0.0023136	2.6357
V1060	SM(d18:1/23:0)	0.71267	-0.4887	0.0023771	2.624
V2191	PI(18:0-22:3)	1.9748	0.98167	0.0025504	2.5934
V632	PC(16:0e-20:0)	0.70109	-0.51232	0.002629	2.5802
V538	PC(16:0-24:7)	2.0218	1.0156	0.0026641	2.5744
V703	PE(16:0-18:1)	0.72974	-0.45454	0.0026697	2.5735
V2217	PI(22:0-24:5)	1.845	0.88364	0.0026888	2.5704
V2341	PS(20:4-20:5)	1.3035	0.38239	0.0027689	2.5577
V2393	SM(d16:0/26:0)	1.3257	0.40673	0.0027985	2.5531
V2290	PMe(26:6-22:4)	1.3807	0.46544	0.0028408	2.5466
V1048	SM(d16:0/23:1)	0.69726	-0.52022	0.0029029	2.5372
V806	PE(18:0p-18:1)	0.72869	-0.45662	0.00297	2.5272
V305	CerG1(d18:0/26:1)	0.62538	-0.67721	0.0030246	2.5193
V567	PC(18:2-24:7)	0.52656	-0.92532	0.0030671	2.5133
V324	LPC(18:2)	0.64506	-0.6325	0.0031914	2.496
V1018	SM(d15:0/18:1)	0.58928	-0.76297	0.0032153	2.4928
V1921	PC(18:1p-20:4)	1.4242	0.51012	0.0032713	2.4853
V999	PS(18:1-24:0)	0.54492	-0.87588	0.0033055	2.4808
V307	CerG1(d20:1/24:1)	0.67912	-0.55826	0.0033524	2.4746
V807	PE(18:1p-18:1)	0.75903	-0.39777	0.0035027	2.4556
V2136	phSM(d18:0/16:1)	1.3393	0.42144	0.0035793	2.4462
V587	PC(22:6-23:0)	0.59114	-0.75843	0.0036395	2.439
V851	PE(18:0p-22:6)	0.85002	-0.23443	0.0037909	2.4213
V675	PC(18:0e-24:2)	0.66318	-0.59254	0.0037955	2.4207
V599	PC(23:3-24:3)	0.54346	-0.87975	0.0038067	2.4195
V615	PC(16:0e-17:0)	0.80591	-0.31131	0.003823	2.4176
V659	PC(16:0e-23:4)	0.57675	-0.79399	0.0038496	2.4146
V603	PC(24:2-24:4)	0.62257	-0.68369	0.0039959	2.3984
V1080	SM(d18:1/26:1)	0.74488	-0.42493	0.0040006	2.3979
V956	PI(18:1-20:4)	0.48511	-1.0436	0.0040102	2.3968
V544	PC(16:2-24:7)	1.4027	0.48816	0.0040307	2.3946
V2340	PS(20:4-20:4)	1.5924	0.67118	0.0041197	2.3851
V928	phSM(d16:0/18:0)	2.2605	1.1766	0.0042883	2.3677
V829	PE(18:0e-20:4)/PE(18:0p-20:3)	1.1602	0.21443	0.0043058	2.3659
V337	LPC(21:0)	0.78384	-0.35137	0.0044612	2.3505
V559	PC(24:3-18:0)	0.6706	-0.57649	0.0044862	2.3481
V1077	SM(d16:0/27:2)	0.62107	-0.68718	0.0046051	2.3368
V88	Cer(d18:2/24:1)	0.71767	-0.47861	0.0046274	2.3347
V731	PE(18:0-20:1)	0.70796	-0.49826	0.0046648	2.3312
V935	phSM(d16:0/21:3)	1.1572	0.21061	0.0047157	2.3265
V2387	SM(d22:0/18:0)	1.3798	0.46451	0.0047973	2.319
V2165	PI(18:0-19:0)	1.3376	0.41969	0.0048038	2.3184
V5	CE(15:0)	0.71633	-0.48131	0.0049086	2.309
V819	PE(16:0e-21:5)	0.80281	-0.31687	0.0051483	2.2883
V55	Cer(d18:1/16:1)	1.588	0.66718	0.0052449	2.2803
V2014	PE(18:1p-18:1)	0.77047	-0.37618	0.005468	2.2622
V486	PC(16:1-21:0)	0.7652	-0.38609	0.0054755	2.2616
V2000	PE(26:6-20:4)	1.4729	0.55861	0.0056639	2.2469
V454	PC(16:1-19:0)	0.82762	-0.27297	0.0057417	2.241
V152	DG(18:0-20:4)	1.2616	0.3353	0.0059223	2.2275
V2348	PS(18:1-24:1)	0.59437	-0.75056	0.0059831	2.2231
V610	PC(16:0e-16:0)	0.79625	-0.3287	0.0061277	2.2127
V572	PC(22:6-21:0)	0.67627	-0.56433	0.0061341	2.2123
V1011	SM(d16:1/15:0)	0.78372	-0.3516	0.0063102	2.2
V595	PC(24:0-22:6)	0.70692	-0.50038	0.0063848	2.1949
V801	PE(16:0p-19:2)	0.67897	-0.55857	0.0065176	2.1859
V468	PC(18:1-18:1)	0.81671	-0.29211	0.006556	2.1834
V554	PC(18:0-24:1)	0.61489	-0.70161	0.0065599	2.1831
V418	PC(16:0-13:0)	0.51642	-0.95338	0.0067131	2.1731
V2352	PS(20:4-23:1)	1.3264	0.40749	0.006815	2.1665
V769	PE(26:2-16:1)	0.71982	-0.47429	0.0068328	2.1654
V1066	SM(d18:1/24:0)	0.81637	-0.2927	0.0070186	2.1538
V949	PI(16:1-20:4)	0.75816	-0.39943	0.0072463	2.1399
V91	Cer(d17:1/26:0)	0.75854	-0.3987	0.0072704	2.1384
V267	CerG2(d18:1/24:1)	0.819	-0.28806	0.0073086	2.1362
V565	PC(20:1-22:6)	0.80368	-0.31531	0.0077102	2.1129
V779	PE(24:0-20:4)	0.75413	-0.40711	0.0077353	2.1115
V980	PS(16:0-18:1)	0.69214	-0.53086	0.0077815	2.1089
V444	PC(18:0-16:0)	0.91256	-0.13202	0.0077885	2.1085
V943	phSM(d16:0/26:1)	0.76801	-0.38081	0.0078566	2.1048
V466	PC(18:0-18:1)	1.2876	0.36467	0.0079031	2.1022
V1830	PC(16:0-14:0)	0.44056	-1.1826	0.0079813	2.0979
V798	PE(16:0p-18:4)	0.70354	-0.5073	0.0082484	2.0836
V132	DG(18:1-18:2)	1.616	0.69246	0.0083608	2.0778
V81	Cer(d18:1/23:0)	0.6899	-0.53553	0.0085015	2.0705
V648	PC(16:0e-22:0)	0.76988	-0.37729	0.0087217	2.0594
V301	CerG1(d18:1/24:1)	0.79525	-0.33052	0.0087273	2.0591
V2138	phSM(d18:0/18:1)	1.4624	0.54836	0.0087532	2.0578
V65	Cer(d20:0/18:0)	1.4267	0.51272	0.0088462	2.0532
V2044	PE(18:0p-22:3)/PE(20:0e-20:4)	1.2581	0.33124	0.0088758	2.0518
V685	PC(20:0e-24:6)	0.76781	-0.38119	0.0090227	2.0447
V1912	PC(16:0e-20:4)	1.2717	0.34671	0.0096058	2.0175
V115	DG(18:0-16:0)	0.73569	-0.44282	0.0096746	2.0144
V2371	SM(d16:1/16:0)	0.70538	-0.50352	0.0097016	2.0132
V27	CE(22:1)	1.6406	0.71425	0.009751	2.0109
V2357	PS(20:2-24:4)	0.61891	-0.69219	0.0099447	2.0024
V148	DG(18:1-20:2)	1.3653	0.44921	0.010104	1.9955
V518	PC(15:1-24:2)	0.51957	-0.94462	0.010125	1.9946
V561	PC(20:0-22:4)	0.69118	-0.53287	0.010226	1.9903
V69	Cer(d18:0/20:3)	1.3287	0.40999	0.010538	1.9772
V2182	PI(16:1-22:5)	0.69181	-0.53155	0.010825	1.9656
V285	CerG1(d18:1/16:0+O)	1.5817	0.66151	0.010901	1.9625
V952	PI(16:0-22:4)	0.65628	-0.60762	0.010922	1.9617
V2361	PS(25:0-22:2)	1.1939	0.25568	0.010942	1.9609
V1070	SM(d18:1/24:3)	1.1729	0.23008	0.011258	1.9485
V2009	PE(18:1p-17:1)	0.75043	-0.41421	0.011378	1.944
V612	PC(16:0p-16:0)	0.7912	-0.33788	0.01146	1.9408
V2337	PS(18:1-22:5)	0.42454	-1.236	0.011461	1.9408
V515	PC(16:1-23:0)	0.55984	-0.8369	0.011678	1.9326
V577	PC(22:1-22:1)	0.54948	-0.86385	0.011709	1.9315
V770	PE(22:1-20:3)	0.76585	-0.38488	0.011775	1.9291
V352	LPC(24:1)	0.53823	-0.89371	0.011884	1.925
V85	Cer(d18:1/24:0)	0.771	-0.37519	0.0119	1.9245
V757	PE(18:4-22:5)	0.64944	-0.62272	0.012055	1.9188
V782	PE(24:4-20:4)	0.53572	-0.90044	0.012491	1.9034
V1913	PC(16:0p-20:4)	1.2319	0.30092	0.012641	1.8982
V639	PC(18:2p-18:1)	9.803	3.2932	0.012943	1.888
V1068	SM(d16:0/26:2)	0.74842	-0.41807	0.013029	1.8851
V488	PC(19:0-18:2)	0.73773	-0.43883	0.013122	1.882
V11	CE(17:1)	0.37095	-1.4307	0.013165	1.8806
V1904	PC(18:0p-16:0)	1.4081	0.49371	0.013269	1.8772
V2354	PS(20:0-24:0)	0.70745	-0.49931	0.013303	1.8761
V1034	SM(d18:0/18:2)	0.83022	-0.26843	0.013588	1.8668
V597	PC(24:2-22:6)	0.59462	-0.74997	0.013675	1.8641
V358	LPC(26:1)	0.65572	-0.60886	0.013813	1.8597
V1626	TG(16:0e-22:4-22:4)/TG(18:1p-20:1-22:5)	0.65524	-0.6099	0.013821	1.8595
V75	Cer(d18:1/22:0)	0.7938	-0.33316	0.013857	1.8583
V2026	PE(18:0e-20:3)	0.85801	-0.22094	0.013984	1.8544
V302	CerG1(d18:1/24:2)	0.85079	-0.23312	0.014481	1.8392
V216	DG(20:2-23:4)	0.6527	-0.61551	0.014883	1.8273
V254	GM3(d18:1/16:0)	0.56328	-0.82809	0.015107	1.8208
V907	PG(20:3-22:5)	0.64099	-0.64162	0.015251	1.8167
V1867	PC(16:0-24:0)	0.72659	-0.46079	0.015384	1.8129
V594	PC(26:1-20:4)	0.71395	-0.48611	0.015662	1.8051
V1900	PC(16:0e-16:0)	0.79538	-0.33029	0.015736	1.8031
V998	PS(20:4-20:4)	0.62261	-0.68361	0.015875	1.7993
V959	PI(16:0-22:6)	0.69848	-0.51771	0.015969	1.7967
V2324	PS(18:2-20:4)	1.6105	0.68753	0.016002	1.7958
V1030	SM(d17:1/18:2)	0.50874	-0.97501	0.016521	1.782
V497	PC(17:4-20:4)	0.67289	-0.57155	0.016823	1.7741
V576	PC(22:6-22:6)	0.68182	-0.55255	0.016879	1.7726
V545	PC(20:5-20:4)	0.61425	-0.70311	0.016922	1.7715
V530	PC(16:1-24:2)	0.78546	-0.3484	0.01703	1.7688
V906	PG(22:4-20:4)	0.67006	-0.57764	0.0173	1.762
V92	Cer(d20:0/23:2)	0.60788	-0.71815	0.017363	1.7604
V1071	SM(d16:0/26:4)	0.81015	-0.30374	0.017427	1.7588
V190	DG(19:0-22:4)	0.50729	-0.97913	0.017431	1.7587
V678	PC(18:2p-24:1)	0.70121	-0.51207	0.017653	1.7532
V578	PC(24:0-20:4)	0.67236	-0.57269	0.017686	1.7524
V665	PC(18:0e-22:1)	0.59979	-0.73746	0.017746	1.7509
V682	PC(18:0e-24:7)	0.8567	-0.22313	0.017947	1.746
V2028	PE(18:0e-20:4)/PE(18:0p-20:3)	1.1642	0.21932	0.018189	1.7402
V38	CE(24:1)	1.8721	0.90467	0.018213	1.7396
V79	Cer(d18:3/22:4)	1.7364	0.79611	0.018245	1.7389
V1945	PE(17:1-18:1)	1.4278	0.5138	0.018247	1.7388
V3	CE(13:0)	0.7895	-0.34099	0.018289	1.7378
V737	PE(18:0-20:4)	1.0979	0.13475	0.019012	1.721
V570	PC(20:4-23:0)	0.65584	-0.60859	0.019229	1.716
V908	PG(22:4-20:4)	0.77912	-0.36008	0.019271	1.7151
V1922	PC(20:0e-20:4)	1.3071	0.38641	0.019484	1.7103
V981	PS(16:1-18:1)	0.72595	-0.46206	0.019534	1.7092
V39	CE(24:2)	1.5192	0.60335	0.019782	1.7037
V122	DG(18:4-16:2)	0.52358	-0.93353	0.020366	1.6911
V2378	SM(d17:0/18:1)	0.7897	-0.34062	0.020399	1.6904
V2007	PE(16:0p-18:1)	0.78892	-0.34204	0.020786	1.6822
V462	PC(17:4-18:2)	1.183	0.24248	0.020857	1.6807
V617	PC(16:1p-17:0)	1.6169	0.69327	0.021025	1.6773
V878	PG(16:0-20:4)	0.4887	-1.033	0.021133	1.675
V1998	PE(26:2-18:1)	0.83207	-0.26522	0.021321	1.6712
V1067	SM(d18:1/24:1)	0.9016	-0.14944	0.021382	1.67
V2198	PI(22:5-18:2)	0.62016	-0.68928	0.021725	1.663
V78	Cer(d18:0/22:3)	0.79953	-0.32277	0.021777	1.662
V1819	LPI(20:4)	0.62132	-0.68658	0.022166	1.6543
V1065	SM(d16:0/26:1)	0.75984	-0.39623	0.022286	1.652
V716	PE(18:1-18:1)	0.64827	-0.62533	0.022528	1.6473
V1180	TG(16:0-10:0-20:5)	1.6838	0.75169	0.023443	1.63
V1949	PE(18:1-18:1)	0.76035	-0.39527	0.023541	1.6282
V71	Cer(d17:1/22:0)	0.66631	-0.58572	0.023731	1.6247
V905	PG(22:4-20:4)	0.64169	-0.64005	0.024082	1.6183
V514	PC(16:2-22:6)	0.69511	-0.52468	0.024315	1.6141
V585	PC(22:4-23:0)	0.66594	-0.58654	0.024454	1.6117
V536	PC(18:0-22:6)	1.5329	0.61623	0.025209	1.5985
V1069	SM(d18:1/24:2)	0.82094	-0.28465	0.025351	1.596
V2062	PE(20:1p-22:6)	0.78207	-0.35464	0.025419	1.5948
V983	PS(18:0-18:1)	0.81547	-0.2943	0.025462	1.5941
V651	PC(18:0e-20:4)	1.1525	0.20472	0.025877	1.5871
V278	CerG3GNAc1(d18:1/24:1)	1.2374	0.30736	0.026474	1.5772
V2365	PS(18:0e-22:4)	1.5813	0.66113	0.02656	1.5758
V802	PE(16:0p-19:3)	1.5717	0.65233	0.02677	1.5723
V1362	TG(16:0-19:5-22:4)	1.2117	0.27705	0.026779	1.5722
V795	PE(16:0p-18:1)	0.77025	-0.3766	0.026803	1.5718
V2037	PE(18:1p-20:5)	1.3253	0.40632	0.026916	1.57
V2125	PG(22:5-20:4)	0.62102	-0.6873	0.027222	1.5651
V426	PC(15:0-16:1)	0.69812	-0.51845	0.027365	1.5628
V1988	PE(18:1-24:2)	1.1713	0.22815	0.027536	1.5601
V1695	Cer(d18:1/16:0+O)	1.3956	0.48093	0.027627	1.5587
V1891	PC(24:5-18:1)	0.68337	-0.54927	0.027793	1.5561
V2320	PS(18:1-20:3)	1.4345	0.52053	0.027802	1.5559
V723	PE(18:0-19:0)	0.76236	-0.39145	0.027872	1.5548
V697	PE(16:1-16:1)	0.62803	-0.67111	0.02861	1.5435
V898	PG(18:2-22:6)	0.73291	-0.44829	0.028898	1.5391
V568	PC(20:3-22:6)	0.75661	-0.40239	0.029023	1.5373
V912	PG(22:4-22:6)	0.72838	-0.45724	0.029313	1.5329
V579	PC(24:1-20:4)	0.65632	-0.60754	0.029321	1.5328
V631	PC(16:4p-19:0)	2.5375	1.3434	0.029748	1.5265
V96	Cer(d18:1/26:2)	0.73518	-0.44384	0.030404	1.5171
V44	CE(26:1)	1.6176	0.69383	0.030565	1.5148
V1086	SM(d20:1/25:1)	0.64697	-0.62823	0.03068	1.5131
V161	DG(15:0-24:2)	0.46888	-1.0927	0.030824	1.5111
V513	PC(16:1-22:6)	0.63811	-0.64813	0.030914	1.5098
V909	PG(22:5-20:4)	0.7476	-0.41966	0.031176	1.5062
V26	CE(22:0)	1.9403	0.9563	0.03162	1.5
V1038	SM(d18:2/18:3)	0.62051	-0.68847	0.031899	1.4962
V606	PC(8:0e-15:0)	0.54607	-0.87284	0.031918	1.496
V2376	SM(d18:2/16:0)	0.74182	-0.43086	0.032031	1.4944
V2214	PI(20:3-24:0)	1.348	0.43082	0.032131	1.4931
V339	LPC(22:0)	0.4018	-1.3154	0.032242	1.4916
V2210	PI(20:0-23:0)	0.77563	-0.36657	0.03283	1.4837
V590	PC(24:4-22:6)	0.80946	-0.30496	0.033008	1.4814
V555	PC(20:4-22:6)	0.70659	-0.50105	0.033145	1.4796
V1275	TG(15:0-18:2-20:5)	1.2524	0.32472	0.033233	1.4784
V1868	PC(18:1-22:0)	0.81057	-0.303	0.033536	1.4745
V295	CerG1(d18:1/23:0)	0.82863	-0.27121	0.033747	1.4718
V1197	TG(12:0-18:2-18:2)	1.5628	0.6441	0.034227	1.4656
V870	PG(16:0-18:1)	1.1627	0.21747	0.034286	1.4649
V1918	PC(16:0e-22:5)	1.2002	0.26327	0.034497	1.4622
V2281	PMe(18:0-24:6)	0.82011	-0.2861	0.034552	1.4615
V2004	PE(18:0e-16:0)	1.2518	0.32401	0.034724	1.4594
V549	PC(19:0-22:4)	0.69681	-0.52116	0.034761	1.4589
V560	PC(24:4-18:0)	0.75374	-0.40785	0.035647	1.448
V532	PC(18:0-22:4)	1.4069	0.49252	0.035683	1.4475
V293	CerG1(d18:1/22:0)	0.83816	-0.25471	0.035745	1.4468
V1854	PC(16:0-22:0)	0.86847	-0.20345	0.035893	1.445
V762	PE(18:3-23:2)	0.76822	-0.3804	0.036007	1.4436
V2003	PE(18:1p-15:0)	0.71784	-0.47827	0.036849	1.4336
V2308	PS(18:0-18:1)	0.81908	-0.28792	0.03694	1.4325
V110	DG(16:0-17:0)	0.63526	-0.65457	0.037535	1.4256
V1073	SM(d16:0/26:6)	1.6952	0.76142	0.037659	1.4241
V499	PC(18:0-20:1)	0.82743	-0.27328	0.037749	1.4231
V552	PC(19:1-22:6)	1.3851	0.46997	0.038193	1.418
V2177	PI(18:0-20:4)	1.1128	0.15421	0.038312	1.4167
V1882	PC(18:1-24:0)	0.77675	-0.36448	0.03837	1.416
V644	PC(16:1p-21:0)	0.75074	-0.41362	0.038669	1.4126
V2339	PS(18:1-22:6)	0.78668	-0.34616	0.038914	1.4099
V329	LPC(19:5)/LPE(22:5)	0.4596	-1.1215	0.039097	1.4079
V2219	PI(18:0e-20:4)	1.2056	0.26973	0.039397	1.4045
V881	PG(18:3-18:2)	0.83707	-0.25659	0.039505	1.4033
V61	Cer(d20:0/16:2)	1.3222	0.40298	0.039762	1.4005
V571	PC(20:5-23:0)	0.62505	-0.67795	0.039805	1.4001
V1281	TG(18:0-18:1-18:1)	1.3552	0.43852	0.039819	1.3999
V58	Cer(d20:0/16:0)	1.8578	0.89359	0.039823	1.3999
V1906	PC(18:1p-16:0)/PC(16:0e-18:2)	1.2055	0.26967	0.03995	1.3985
V258	CerG2(d18:0/16:0)	0.87362	-0.19493	0.04	1.3979
V1943	PE(18:0-17:1)	1.2401	0.31041	0.04019	1.3959
V818	PE(16:2p-21:0)	0.69461	-0.52573	0.040249	1.3952
V52	Cer(d18:0/16:0)	1.3606	0.44422	0.040285	1.3949
V1331	TG(20:1-18:1-18:1)	1.1535	0.20607	0.040477	1.3928
V257	CerG2(d18:1/14:0)	0.78845	-0.3429	0.040514	1.3924
V1815	LPG(22:4)	0.66112	-0.59702	0.041135	1.3858
V2317	PS(18:0-20:2)	0.78202	-0.35473	0.041213	1.385
V946	PI(18:1-18:1)	0.75344	-0.40843	0.041278	1.3843
V961	PI(18:0-22:4)	1.2492	0.32096	0.041302	1.384
V1987	PE(18:1-24:1)	0.80293	-0.31666	0.041375	1.3833
V2049	PE(18:0p-22:5)	0.84496	-0.24305	0.041521	1.3817
V2404	SM(d16:0/28:3)	0.86237	-0.21363	0.041578	1.3811
V66	Cer(d18:1/20:0)	0.79735	-0.32671	0.041591	1.381
V558	PC(18:0-24:2)	0.76913	-0.3787	0.04164	1.3805
V2201	PI(20:4-20:4)	0.6714	-0.57475	0.04177	1.3791
V227	DG(22:2-22:4)	0.68349	-0.549	0.04223	1.3744
V2369	PS(20:1p-22:4)	1.3338	0.41555	0.042343	1.3732
V1996	PE(22:5-20:4)	0.55649	-0.84557	0.042671	1.3699
V604	PC(24:3-24:4)	0.69281	-0.52947	0.04305	1.366
V940	phSM(d16:0/24:3)	1.1262	0.1714	0.043199	1.3645
V1825	LPS(20:4)	0.67245	-0.57251	0.043209	1.3644
V2188	PI(17:2-22:5)	1.296	0.37403	0.044013	1.3564
V911	PG(22:4-22:6)	0.72945	-0.45511	0.044407	1.3525
V701	PE(16:3-17:0)	0.46045	-1.1189	0.044574	1.3509
V139	DG(17:0-20:1)	0.52793	-0.92158	0.044609	1.3506
V477	PC(16:1-20:4)	0.71577	-0.48243	0.044783	1.3489
V1156	TG(16:0-10:0-18:2)	1.5731	0.65362	0.044994	1.3468
V2325	PS(18:1-20:5)	0.82524	-0.27711	0.045422	1.3427
V1309	TG(19:0-18:2-18:2)	1.6343	0.70867	0.046202	1.3353
V289	CerG1(d18:1/19:0)	0.76617	-0.38426	0.046412	1.3334
V636	PC(18:2p-18:0)	1.229	0.29752	0.046537	1.3322
V586	PC(22:5-23:0)	0.63072	-0.66494	0.046736	1.3303
V198	DG(24:4-18:0)	0.58345	-0.77732	0.046865	1.3291
V814	PE(16:0e-21:0)	0.7492	-0.41658	0.047242	1.3257
V1893	PC(22:4-20:4)	0.42209	-1.2444	0.048875	1.3109
V583	PC(22:3-22:6)	0.77933	-0.3597	0.048952	1.3102
V503	PC(18:0-20:3)	1.2202	0.28716	0.048969	1.3101
V1462	TG(26:1-16:0-21:1)	1.4754	0.56112	0.049197	1.3081
V63	Cer(d18:1/19:0)	0.65362	-0.61347	0.049348	1.3067
V1985	PE(18:1-24:0)	0.8304	-0.26813	0.049911	1.3018
V1373	TG(18:0-20:0-20:2)	1.234	0.30337	0.050551	1.2963
V300	CerG1(d18:0/24:1)	0.84	-0.25154	0.05089	1.2934
V1974	PE(18:1-22:0)	0.81363	-0.29755	0.051268	1.2902
V2366	PS(20:0e-20:4)	1.23	0.29869	0.051358	1.2894
V859	PE(20:0p-22:4)	0.83088	-0.26729	0.051646	1.287
V535	PC(18:0-22:5)	1.5278	0.61149	0.05234	1.2812
V208	DG(20:3-22:4)	1.3358	0.4177	0.052649	1.2786
V616	PC(16:0p-17:0)	1.2614	0.33502	0.05345	1.2721
V2039	PE(16:1p-22:6)	0.75046	-0.41415	0.053746	1.2697
V831	PE(16:0e-22:5)/PE(16:0p-22:4)	1.2874	0.36451	0.054799	1.2612
V1305	TG(19:0-18:1-18:1)	1.4666	0.5525	0.055276	1.2575
V896	PG(18:2-22:6)	0.73113	-0.4518	0.055375	1.2567
V860	PE(18:0e-24:6)	0.82369	-0.27983	0.056132	1.2508
V771	PE(22:1-20:4)	0.86144	-0.21518	0.056264	1.2498
V1025	SM(d16:0/18:4)	0.71076	-0.49257	0.056861	1.2452
V1952	PE(16:0-20:4)	1.3697	0.45383	0.057305	1.2418
V1878	PC(18:1-22:6)	0.75752	-0.40064	0.057566	1.2398
V904	PG(20:5-22:6)	0.6873	-0.54098	0.057874	1.2375
V98	Cer(d22:0/23:1)	0.62195	-0.68514	0.058189	1.2352
V414	PC(16:0-12:0)	0.36776	-1.4432	0.058371	1.2338
V2344	PS(20:3-21:3)	0.57148	-0.80724	0.058474	1.233
V191	DG(19:0-22:6)	0.60158	-0.73318	0.05876	1.2309
V2111	PG(20:4-20:4)	0.73099	-0.45208	0.058821	1.2305
V501	PC(20:0-18:2)	0.87515	-0.19239	0.059028	1.2289
V984	PS(18:1-18:1)	0.6412	-0.64116	0.059088	1.2285
V1493	TG(18:1-24:1-24:1)	1.3261	0.40718	0.059276	1.2271
V519	PC(19:0-20:4)	0.83806	-0.25487	0.059423	1.226
V900	PG(18:3-22:6)	0.57047	-0.80979	0.059969	1.2221
V1259	TG(6:0-22:6-24:2)	0.48673	-1.0388	0.060257	1.22
V892	PG(18:1-22:5)	0.74809	-0.41871	0.060407	1.2189
V2318	PS(18:0-20:3)	1.2206	0.2876	0.060512	1.2182
V2144	PI(14:0-18:1)	0.84473	-0.24344	0.060855	1.2157
V2173	PI(18:0-20:0)	0.77881	-0.36067	0.060944	1.2151
V752	PE(16:0-24:6)	0.67584	-0.56524	0.062073	1.2071
V1435	TG(28:1-16:0-18:0)	2.0409	1.0292	0.062182	1.2063
V872	PG(18:0-18:0)	1.0949	0.13084	0.062819	1.2019
V1132	TG(16:0-12:0-14:0)	1.6861	0.75369	0.062864	1.2016
V917	PG(22:6-22:6)	0.65756	-0.60481	0.062939	1.2011
V957	PI(16:0-22:5)	0.63028	-0.66593	0.062988	1.2007
V1245	TG(16:0-18:2-18:2)	1.3977	0.48303	0.064017	1.1937
V113	DG(16:3-17:2)	2.0551	1.0392	0.064429	1.1909
V629	PC(16:2p-19:0)	1.4122	0.49791	0.065083	1.1865
V437	PC(16:0-17:0)	0.8004	-0.32121	0.065166	1.186
V207	DG(20:1-22:6)	1.2668	0.34121	0.065768	1.182
V242	DG(22:4-24:2)	0.70555	-0.50319	0.06617	1.1793
V442	PC(15:2-18:2)/PE(18:2-18:2)	0.569	-0.8135	0.066225	1.179
V147	DG(18:0-20:3)	0.75944	-0.39699	0.067043	1.1736
V1844	PC(18:0-18:1)	1.1748	0.23238	0.067083	1.1734
V1490	TG(22:6-22:6-22:6)	0.71107	-0.49194	0.067318	1.1719
V1471	TG(16:0-24:1-24:1)	1.8893	0.91784	0.067323	1.1718
V2082	PG(16:1-20:4)	0.65901	-0.60163	0.068056	1.1671
V830	PE(18:1p-20:2)	1.4229	0.50879	0.068549	1.164
V189	DG(18:3-23:0)	0.56842	-0.81498	0.068727	1.1629
V1650	TG(18:0e-20:0-24:7)	1.4477	0.53373	0.068794	1.1624
V1164	TG(4:0-18:3-22:6)	1.2042	0.26807	0.070004	1.1549
V611	PC(16:0e-16:1)	1.1998	0.26285	0.070026	1.1547
V1330	TG(18:0-18:1-20:1)	1.1781	0.2365	0.070053	1.1546
V2285	PMe(24:5-20:4)	1.1124	0.15365	0.071122	1.148
V1916	PC(18:0e-20:4)	1.1769	0.23497	0.071586	1.1452
V634	PC(18:1p-18:0)	0.87496	-0.19271	0.071735	1.1443
V1013	SM(d16:0/16:0)	0.67693	-0.56292	0.07204	1.1424
V821	PE(20:0e-18:2)	0.78845	-0.34292	0.072442	1.14
V16	CE(18:4)	0.58841	-0.7651	0.072486	1.1397
V2398	SM(d22:2/20:0)	0.7561	-0.40335	0.072573	1.1392
V891	PG(18:1-22:4)	0.87228	-0.19714	0.072663	1.1387
V979	PIP(38:5-18:1)	0.6577	-0.60451	0.072854	1.1375
V1956	PE(18:1-19:1)	0.3241	-1.6255	0.07287	1.1374
V1840	PC(17:0-18:1)	0.86347	-0.21178	0.07357	1.1333
V299	CerG1(d18:1/24:0)	0.84721	-0.23921	0.074214	1.1295
V1411	TG(20:5-20:5-20:5)	0.63948	-0.64503	0.074543	1.1276
V407	PC(4:0-17:0)	0.54247	-0.88238	0.075034	1.1247
V286	CerG1(d18:1/16:1)	1.2194	0.28619	0.075064	1.1246
V357	LPC(25:0)	0.70816	-0.49786	0.075356	1.1229
V1449	TG(26:0-18:1-18:1)	1.8214	0.86507	0.075507	1.122
V1355	TG(18:1-19:1-20:2)	0.83179	-0.26571	0.075564	1.1217
V2079	PG(18:2-18:2)	0.43242	-1.2095	0.075575	1.1216
V539	PC(18:1-22:6)	0.75562	-0.40427	0.075614	1.1214
V1933	PE(16:0-16:1)	1.2724	0.3475	0.076147	1.1183
V1939	PE(16:0-18:1)	0.85649	-0.22349	0.076577	1.1159
V200	DG(24:4-18:1)	0.73608	-0.44206	0.07707	1.1131
V6	CE(15:1)	0.77187	-0.37357	0.077073	1.1131
V894	PG(18:1-22:6)	0.80377	-0.31514	0.077301	1.1118
V2018	PE(16:1p-20:4)	2.0766	1.0542	0.077335	1.1116
V2024	PE(18:0p-20:1)	0.78934	-0.34127	0.077539	1.1105
V461	PC(16:4-19:1)	0.72894	-0.45614	0.077695	1.1096
V686	PC(22:0p-24:0)	1.1979	0.26056	0.077863	1.1087
V1942	PE(16:1-18:2)	0.84735	-0.23897	0.078502	1.1051
V780	PE(24:1-20:4)	0.82162	-0.28346	0.078664	1.1042
V2362	PS(25:0-22:3)	1.2035	0.2673	0.079282	1.1008
V494	PC(16:0-21:5)	0.66393	-0.59089	0.079551	1.0994
V724	PE(18:1-19:0)	0.83752	-0.2558	0.079811	1.0979
V1357	TG(17:0-18:2-22:4)	0.82517	-0.27723	0.079947	1.0972
V1980	PE(18:0-22:6)	1.1765	0.2345	0.080014	1.0968
V1835	PC(15:0-18:1)	0.86571	-0.20805	0.080387	1.0948
V134	DG(18:2-18:2)	1.3764	0.46086	0.080419	1.0946
V575	PC(22:5-22:6)	1.8984	0.92475	0.080513	1.0941
V1412	TG(26:1-16:0-18:1)	1.1794	0.23809	0.080921	1.0919
V332	LPC(20:2)	0.36533	-1.4527	0.081368	1.0895
V2153	PI(16:1-18:2)	0.37848	-1.4017	0.081838	1.087
V480	PC(16:2-20:4)	0.57416	-0.80047	0.082129	1.0855
V839	PE(18:2p-21:2)	0.60869	-0.71623	0.082873	1.0816
V738	PE(18:1-20:4)	1.4431	0.52916	0.082921	1.0813
V2135	phSM(d18:0/16:0)	0.7289	-0.45621	0.083065	1.0806
V1473	TG(16:1-24:1-24:1)	1.227	0.29511	0.083199	1.0799
V517	PC(15:0-24:2)	0.86264	-0.21317	0.083571	1.0779
V1084	SM(d18:1/26:4)	0.7605	-0.39498	0.083817	1.0767
V1837	PC(16:0-18:1)	0.93228	-0.10116	0.08382	1.0767
V2130	PG(22:4-22:3)	0.47473	-1.0748	0.084266	1.0743
V103	DG(16:2-15:3)	0.51961	-0.94449	0.084639	1.0724
V1322	TG(18:0-18:0-20:1)	1.148	0.19917	0.084749	1.0719
V709	PE(17:0-18:1)	0.85372	-0.22816	0.084749	1.0719
V386	LPE(20:4)	0.62742	-0.6725	0.0855	1.068
V2152	PI(16:0-18:2)	0.77036	-0.37639	0.08584	1.0663
V2331	PS(18:1-22:1)	0.50872	-0.97506	0.085926	1.0659
V978	PIP(38:5-18:1)	0.73016	-0.45372	0.086225	1.0644
V1847	PC(16:0-20:4)	0.56671	-0.81932	0.086456	1.0632
V1283	TG(18:1-18:1-18:1)	1.3112	0.39085	0.086625	1.0624
V958	PI(18:1-20:4)	0.6614	-0.59641	0.086785	1.0616
V1058	SM(d16:1/24:7)	0.55895	-0.83921	0.086854	1.0612
V2400	SM(d22:0/20:4)	0.83979	-0.2519	0.087093	1.06
V2047	PE(20:0p-20:4)	1.1416	0.19101	0.087306	1.059
V2080	PG(18:1-18:3)	0.68518	-0.54544	0.087364	1.0587
V1901	PC(16:0e-16:1)	1.237	0.3068	0.08738	1.0586
V1394	TG(18:1-18:1-23:1)	1.439	0.52507	0.087474	1.0581
V1947	PE(18:0-18:0)	1.1952	0.2572	0.087549	1.0577
V1502	TG(26:0-18:1-24:2)	3.9949	1.9982	0.087737	1.0568
V1498	TG(24:4-22:4-22:4)	0.47046	-1.0878	0.088326	1.0539
V197	DG(18:1-24:2)	0.68871	-0.53804	0.0885	1.0531
V2137	phSM(d18:1/16:1)	1.6956	0.76178	0.088648	1.0523
V53	Cer(d16:0/O-18:0)	1.5555	0.63741	0.088993	1.0506
V687	PE(4:0-23:2)	4.1774	2.0626	0.08922	1.0495
V966	PI(18:0e-20:4)	1.223	0.29037	0.089612	1.0476
V2119	PG(20:1-22:4)	0.72567	-0.46262	0.08983	1.0466
V308	CerG1(d20:1/24:2)	1.9712	0.97907	0.09055	1.0431
V1780	LPC(18:1)	0.52208	-0.93765	0.091389	1.0391
V229	DG(26:6-18:0)	0.71266	-0.48871	0.091616	1.038
V170	DG(18:1-22:1)	0.66622	-0.58592	0.09212	1.0356
V2399	SM(d22:0/20:3)	0.85743	-0.2219	0.092615	1.0333
V1749	CL(20:2-18:1-18:2-18:1)	1.3565	0.43991	0.092794	1.0325
V2351	PS(22:4-21:0)	1.1764	0.23434	0.092919	1.0319
V1993	PE(18:1-24:6)	1.3549	0.43816	0.093299	1.0301
V1284	TG(18:1-18:1-18:1)	1.2738	0.3491	0.093306	1.0301
V84	Cer(d18:0/24:1)	0.79174	-0.3369	0.093653	1.0285
V279	CerG3GNAc2(d18:1/16:0)	1.6107	0.68764	0.09378	1.0279
V2197	PI(20:2-20:4)	0.66611	-0.58616	0.094214	1.0259
V138	DG(16:0-21:0)	0.68154	-0.55313	0.094217	1.0259
V465	PC(18:0-18:1)	1.0733	0.102	0.095078	1.0219
V2145	PI(16:1-16:1)	0.66026	-0.5989	0.095452	1.0202
V529	PC(19:0-21:3)	0.65821	-0.60338	0.095811	1.0186
V652	PC(18:2p-20:1)	0.80179	-0.31871	0.096386	1.016
V1472	TG(30:1-16:0-18:1)	2.1151	1.0808	0.09646	1.0157
V672	PC(16:0p-24:7)	1.156	0.20916	0.096569	1.0152
V1506	TG(12:0p-10:0-22:4)	0.78872	-0.34241	0.096629	1.0149
V1131	TG(16:0-12:0-14:0)	1.3585	0.44202	0.096777	1.0142
V618	PC(16:0e-18:0)	0.80339	-0.31583	0.096951	1.0134
V841	PE(18:0p-22:1)	0.45695	-1.1299	0.096966	1.0134
V1889	PC(24:4-18:1)	0.78328	-0.3524	0.097426	1.0113
V1789	LPC(24:5)	0.42214	-1.2442	0.097579	1.0106
V511	PC(18:2-20:4)	0.80382	-0.31505	0.098085	1.0084
V2326	PS(18:1-21:1)	1.2438	0.31479	0.098106	1.0083
V1285	TG(18:1-18:1-18:2)	1.2145	0.28038	0.098177	1.008
V2209	PI(20:3-22:5)	0.6278	-0.67162	0.098193	1.0079
V997	PS(18:1-22:6)	0.77728	-0.3635	0.099222	1.0034
V2373	SM(d17:1/16:0)	0.84998	-0.2345	0.099665	1.0015
V1709	CerG2GNAc1(d18:2/18:1)	0.28498	-1.8111	0.099666	1.0015
V356	LPC(24:5)	0.39628	-1.3354	0.099922	1.0003
V721	PE(16:2-20:4)	0.69333	-0.52839	0.099942	1.0003
V1627	TG(18:0e-18:2-24:7)	1.1409	0.19023	0.10001	0.99994
V1154	TG(18:1-12:0-14:0)	1.4977	0.5828	0.10007	0.9997
V1043	SM(d17:0/21:0)	1.1132	0.15469	0.1001	0.99957
V1051	SM(d16:0/24:1)	0.80471	-0.31346	0.10037	0.99838
V80	Cer(d18:0/23:0)	0.7199	-0.47413	0.10056	0.99756
V918	PG(22:6-22:6)	0.73713	-0.44001	0.10153	0.9934
V1383	TG(16:0-18:1-24:7)	1.1923	0.25373	0.10169	0.99273
V834	PE(16:0e-22:6)	1.732	0.79247	0.10189	0.99186
V1612	TG(20:0p-16:0-24:1)	1.9209	0.9418	0.10259	0.9889
V380	LPE(18:4)	1.3777	0.46223	0.10298	0.98725
V799	PE(16:0p-19:0)	1.1542	0.20689	0.10346	0.98523
V1306	TG(19:0-18:1-18:2)	1.6253	0.70075	0.10357	0.98476
V2092	PG(18:0-20:4)	1.1817	0.2409	0.10419	0.98219
V1397	TG(19:1-18:1-22:4)	0.71233	-0.48939	0.10425	0.98192
V662	PC(16:0p-23:6)	0.86231	-0.21373	0.1045	0.98088
V2075	PG(18:0-18:0)	1.1348	0.18243	0.10452	0.98079
V479	PC(16:0-20:5)	2.3245	1.2169	0.10466	0.98022
V713	PE(18:0-18:0)	1.1903	0.2513	0.10467	0.9802
V325	LPC(18:3)	0.64369	-0.63556	0.10473	0.97992
V1469	TG(20:4-22:6-22:6)	0.75826	-0.39924	0.10516	0.97815
V481	PC(18:4-18:2)	0.60419	-0.72693	0.10548	0.97684
V2069	PG(16:0-18:1)	0.75552	-0.40446	0.10632	0.97338
V2133	PG(22:4-22:5)	0.793	-0.33461	0.10691	0.97097
V2200	PI(20:3-20:4)	0.67793	-0.5608	0.10704	0.97046
V162	DG(17:0-22:3)	0.63156	-0.663	0.10709	0.97025
V303	CerG1(d18:1/24:3)	1.1219	0.166	0.10736	0.96914
V811	PE(16:0p-20:4)	1.3075	0.38684	0.1076	0.9682
V256	CerG2(d18:1/12:0)	0.41058	-1.2843	0.10827	0.96551
V385	LPE(20:2)	0.39532	-1.3389	0.10856	0.96434
V655	PC(18:2p-20:4)	1.2422	0.31289	0.10868	0.96386
V163	DG(17:0-22:4)	0.70283	-0.50876	0.10879	0.96342
V353	LPC(24:3)	0.49516	-1.014	0.10898	0.96264
V992	PS(20:2-20:2)	0.7642	-0.38798	0.1093	0.96138
V1781	LPC(18:2)	0.59704	-0.7441	0.11021	0.95777
V975	PIP(38:3-18:1)	0.69844	-0.51779	0.11054	0.95647
V1669	TG(18:0e-22:4-24:0)	1.7234	0.78524	0.11087	0.95518
V808	PE(16:0p-20:3)	0.86188	-0.21444	0.11097	0.9548
V1	Cer(d18:1/17:0)	0.78729	-0.34503	0.11103	0.95457
V838	PE(16:0e-23:4)	0.81453	-0.29596	0.11115	0.95411
V1460	TG(18:0-22:4-22:4)	0.64926	-0.62314	0.11143	0.953
V840	PE(16:0p-24:0)	0.76314	-0.38998	0.11154	0.95255
V214	DG(20:0-23:4)	0.41028	-1.2853	0.11166	0.95212
V1466	TG(22:4-20:4-22:5)	0.62714	-0.67313	0.11204	0.95064
V345	LPC(22:4)	0.39538	-1.3387	0.11225	0.94982
V815	PE(16:0p-21:0)	0.84923	-0.23577	0.11247	0.94898
V1054	SM(d16:1/24:1)	0.88083	-0.18306	0.11284	0.94755
V394	LPE(24:1)	0.51835	-0.948	0.11286	0.94747
V1953	PE(18:2-18:2)	0.83434	-0.26129	0.11287	0.94741
V1671	TG(18:0e-22:4-24:1)	1.807	0.85361	0.11303	0.94682
V1489	TG(22:5-22:6-22:6)	0.75535	-0.40478	0.11342	0.94531
V238	DG(22:4-23:0)	0.38436	-1.3795	0.11346	0.94517
V1492	TG(26:1-16:0-24:1)	1.6402	0.71389	0.11359	0.94468
V1606	TG(20:0p-20:0-20:0)	1.7321	0.79254	0.11369	0.94426
V743	PE(19:0-20:2)	0.63324	-0.65917	0.1139	0.94347
V1852	PC(19:1-18:1)	0.7916	-0.33716	0.11394	0.94332
V1332	TG(20:1-18:1-18:2)	0.83796	-0.25504	0.11405	0.94291
V1613	TG(20:0e-18:1-22:2)/TG(20:0p-20:1-20:1)	1.8369	0.87727	0.11407	0.94283
V695	PE(16:1-15:0)	0.56175	-0.83199	0.11414	0.94257
V171	DG(20:1-20:1)	0.72617	-0.46163	0.11473	0.94031
V2131	PG(22:4-22:4)	0.75402	-0.40732	0.11679	0.9326
V2046	PE(18:0p-22:4)	0.72545	-0.46306	0.1172	0.93107
V144	DG(20:0-18:1)	0.64648	-0.62931	0.11758	0.92966
V160	DG(19:0-20:2)	0.66961	-0.57861	0.11772	0.92914
V1778	LPC(17:0)	0.47384	-1.0775	0.11777	0.92896
V1668	TG(20:0e-22:6-22:6)/TG(20:1p-22:4-22:6)	0.82686	-0.27429	0.11787	0.9286
V681	PC(18:0e-24:6)	0.83945	-0.25248	0.11796	0.92828
V194	DG(18:0-24:1)	0.69523	-0.52443	0.11804	0.92795
V43	CE(25:6)	0.59229	-0.75562	0.11829	0.92707
V2061	PE(18:0p-24:6)	0.88117	-0.18251	0.11837	0.92675
V1645	TG(18:0p-22:0-22:3)	1.7573	0.81335	0.11839	0.92669
V1659	TG(18:0p-22:4-23:0)	2.5344	1.3417	0.1185	0.92629
V522	PC(18:1-21:6)	0.67704	-0.56269	0.11873	0.92544
V1179	TG(10:0-18:2-18:2)	1.8481	0.88606	0.11973	0.92178
V955	PI(18:1-20:3)	0.81477	-0.29554	0.12061	0.91861
V2073	PG(16:0-19:0)	1.2251	0.29288	0.12069	0.91835
V1450	TG(26:0-18:1-18:2)	1.5853	0.66476	0.12115	0.91667
V455	PC(17:0-18:2)	0.7825	-0.35384	0.12118	0.91657
V789	PE(8:0p-12:0)	0.5491	-0.86486	0.12146	0.91557
V131	DG(16:0-20:3)	1.1856	0.24567	0.12172	0.91464
V470	PC(18:1-18:2)	0.8716	-0.19826	0.12204	0.91349
V1413	TG(18:0-18:1-24:1)	1.5283	0.6119	0.12266	0.91131
V1823	LPMe(20:4)	0.2962	-1.7554	0.12269	0.91118
V334	LPC(20:3)-2	0.48071	-1.0568	0.12298	0.91018
V1786	LPC(22:5)	0.52906	-0.91848	0.12301	0.91007
V1037	SM(d18:1/18:3)	1.3334	0.41513	0.12345	0.90852
V1499	TG(24:5-22:4-22:4)	0.49724	-1.008	0.12368	0.90771
V1584	TG(18:0e-16:0-24:1)/TG(20:0p-18:0-20:0)	1.8083	0.85467	0.12375	0.90745
V835	PE(16:0p-22:6)	0.62196	-0.68511	0.12407	0.90633
V1681	TG(20:0e-22:4-24:2)	1.6584	0.72979	0.12427	0.90564
V541	PC(20:4-20:4)	0.81184	-0.30073	0.12557	0.90112
V1932	PE(16:0-16:0)	1.1313	0.17797	0.12571	0.90063
V630	PC(16:3p-19:0)	1.2407	0.31119	0.1258	0.90031
V828	PE(18:0p-20:3)	0.80034	-0.32131	0.12623	0.89883
V756	PE(20:4-20:5)	0.71522	-0.48354	0.12637	0.89837
V521	PC(17:0-22:6)	1.1576	0.21119	0.1269	0.89654
V1049	SM(d18:1/21:1)	1.1214	0.16532	0.12731	0.89515
V249	DG(16:0p-18:1)	1.2911	0.3686	0.12749	0.89452
V133	DG(18:2-18:2)	1.2936	0.37142	0.12781	0.89343
V596	PC(24:1-22:6)	0.76727	-0.38218	0.12864	0.89062
V142	DG(17:0-20:4)	0.84716	-0.23929	0.1289	0.88975
V230	DG(22:3-22:4)	0.67668	-0.56346	0.12968	0.88712
V1414	TG(18:1-18:1-24:1)	1.3252	0.40623	0.12984	0.88659
V772	PE(20:3-22:3)	0.784	-0.35107	0.13037	0.88483
V1351	TG(19:0-18:1-20:1)	1.3543	0.43753	0.13076	0.88351
V1343	TG(16:0-20:4-20:4)	1.3525	0.43565	0.13129	0.88175
V2224	PIP(34:1-16:0)	1.5095	0.59411	0.13154	0.88093
V2038	PE(16:0p-22:6)	0.89634	-0.15789	0.1322	0.87878
V342	LPC(22:2)	0.43837	-1.1898	0.13272	0.87707
V306	CerG1(d18:1/26:0)	0.67178	-0.57395	0.13364	0.87407
V2349	PS(20:3-22:6)	1.2231	0.29057	0.13462	0.87091
V261	CerG2(d18:0/22:0)	1.2371	0.307	0.13519	0.86905
V1375	TG(18:1-18:1-22:1)	1.4398	0.52589	0.13524	0.86889
V2312	PS(18:0-19:1)	0.81971	-0.28682	0.13525	0.86887
V496	PC(20:4-17:3)/PE(18:1-22:6)	0.85652	-0.22345	0.13554	0.86793
V710	PE(17:1-18:1)	0.73652	-0.4412	0.13598	0.86652
V344	LPC(22:4)-2	0.54963	-0.86346	0.13634	0.86539
V1215	TG(16:0-16:0-18:2)	4.1779	2.0628	0.13696	0.86341
V314	LPC(15:2)	0.37259	-1.4244	0.13709	0.86299
V664	PC(18:0e-22:0)	0.84431	-0.24416	0.13773	0.86098
V1353	TG(19:1-19:1-19:1)	1.3237	0.40453	0.13799	0.86014
V785	PE(24:3-23:0)	0.7181	-0.47774	0.13847	0.85863
V313	LPC(15:1)	0.48776	-1.0357	0.13891	0.85728
V1679	TG(20:1p-22:6-24:2)	1.1842	0.2439	0.13904	0.85687
V950	PI(17:0-20:4)	0.87618	-0.1907	0.13924	0.85625
V1682	TG(20:0p-22:4-24:2)	1.557	0.63874	0.13951	0.85539
V1917	PC(18:0p-20:4)	1.1627	0.21749	0.14054	0.85219
V847	PE(18:0p-22:4)	0.87004	-0.20084	0.14072	0.85166
V484	PC(18:4-18:4)	0.46086	-1.1176	0.14252	0.84611
V805	PE(18:0p-18:0)	0.8179	-0.29001	0.14277	0.84536
V359	LPC(26:4)	0.48046	-1.0575	0.14293	0.84488
V448	PC(17:0-17:3)	1.4014	0.4869	0.14378	0.84229
V304	CerG1(d18:1/25:0)	0.76216	-0.39184	0.1446	0.83983
V1474	TG(28:1-18:1-18:2)	1.5628	0.64416	0.14466	0.83964
V1614	TG(18:0e-20:0-22:4)	1.5929	0.67168	0.14494	0.8388
V1604	TG(16:0p-21:0-22:6)/TG(18:0e-19:1-22:6)	0.84686	-0.2398	0.14514	0.8382
V1846	PC(18:1-18:2)	0.73949	-0.4354	0.14532	0.83766
V1297	TG(18:4-18:2-18:2)	1.1658	0.22133	0.14565	0.83668
V1267	TG(17:1-18:1-18:2)	0.87605	-0.19091	0.1457	0.83655
V1461	TG(18:1-22:4-22:4)	0.68069	-0.55493	0.14571	0.83651
V2064	PG(16:3-15:1)	1.1763	0.2343	0.14591	0.8359
V635	PC(18:0e-18:2)	0.82512	-0.27732	0.1463	0.83475
V1009	SM(d18:1/12:0)	0.86576	-0.20796	0.14664	0.83376
V463	PC(18:3-17:3)	0.72902	-0.45596	0.1473	0.8318
V1910	PC(18:0p-18:1)	1.1714	0.22828	0.14747	0.83129
V2225	PIP(36:2-16:0)	1.3939	0.47909	0.14812	0.82938
V35	CE(23:5)	0.77314	-0.3712	0.14864	0.82787
V574	PC(22:4-22:6)	0.761	-0.39404	0.14865	0.82784
V260	CerG2(d18:1/16:0+O)	0.18488	-2.4353	0.14878	0.82746
V2104	PG(18:1-22:4)	0.80897	-0.30585	0.1489	0.82712
V1448	TG(20:5-20:4-22:6)	0.63067	-0.66505	0.14907	0.82662
V2161	PI(16:0-20:3)	0.85215	-0.23082	0.1497	0.82479
V2327	PS(18:0-21:4)	0.8494	-0.23548	0.14988	0.82426
V1282	TG(18:0-18:1-18:1)	1.2944	0.37224	0.15099	0.82106
V2010	PE(18:0e-18:1)	0.8197	-0.28683	0.15159	0.81933
V1481	TG(20:1-22:4-22:4)	0.68482	-0.5462	0.15186	0.81855
V1734	CL(18:2-18:1-18:1-18:1)	1.3424	0.42485	0.15282	0.81581
V735	PE(18:0-20:3)	1.1099	0.15048	0.15317	0.81483
V883	PG(18:0-20:4)	1.1745	0.23201	0.15347	0.81398
V523	PC(17:1-22:6)	0.84884	-0.23643	0.15444	0.81124
V619	PC(16:0e-18:0)	0.90071	-0.15086	0.15447	0.81117
V1586	TG(14:0e-22:1-22:1)/TG(18:0p-16:0-24:1)	1.6364	0.71054	0.15476	0.81034
V1053	SM(d16:0/24:2)	0.81579	-0.29373	0.15498	0.80972
V1007	SM(d12:1/18:0)	0.8986	-0.15425	0.15521	0.80909
V2016	PE(16:0p-20:3)	1.1067	0.14623	0.15632	0.80599
V2403	SM(d16:0/28:2)	0.91725	-0.12461	0.15665	0.80506
V705	PE(16:1-18:2)	0.63188	-0.66228	0.15752	0.80265
V1798	LPE(20:2)-2	0.61996	-0.68976	0.15764	0.80234
V164	DG(17:0-22:5)	0.81115	-0.30195	0.15785	0.80175
V2167	PI(18:1-19:1)	0.82587	-0.276	0.15792	0.80156
V458	PC(16:0-19:3)/PE(18:1-20:2)	0.80326	-0.31606	0.15793	0.80153
V2103	PG(18:2-22:3)	0.80163	-0.31899	0.15794	0.8015
V1903	PC(18:0e-16:0)	0.92684	-0.1096	0.15829	0.80054
V546	PC(18:4-22:5)	0.80756	-0.30836	0.1584	0.80024
V76	Cer(d16:1/24:1)	0.78432	-0.35049	0.15947	0.79733
V173	DG(18:0-22:4)	0.73033	-0.45338	0.15949	0.79727
V633	PC(18:0e-18:1)	0.82325	-0.2806	0.15988	0.7962
V1637	TG(18:0e-20:4-23:4)	0.75834	-0.39908	0.16034	0.79496
V2375	SM(d18:1/16:0)	0.71059	-0.49292	0.16132	0.7923
V773	PE(20:3-22:6)	0.58035	-0.78502	0.16136	0.7922
V1884	PC(24:0-18:2)	0.86113	-0.2157	0.16155	0.7917
V786	PE(24:3-24:4)	1.349	0.4319	0.16268	0.78868
V233	DG(22:4-22:4)	0.66944	-0.57897	0.16292	0.78802
V172	DG(20:1-20:2)	0.59642	-0.7456	0.16361	0.78618
V460	PC(17:4-18:0)	1.1334	0.18064	0.16363	0.78613
V937	phSM(d16:0/22:5)	1.2097	0.27463	0.16391	0.7854
V2156	PI(17:1-18:0)	0.6078	-0.71834	0.16404	0.78504
V1662	TG(18:0e-22:4-23:4)	0.78417	-0.35076	0.1643	0.78435
V72	Cer(d17:2/22:0)	0.62251	-0.68382	0.16473	0.78323
V1672	TG(18:0e-22:5-24:1)/TG(18:0p-22:4-24:1)	1.4532	0.53928	0.16488	0.78282
V70	Cer(d20:0/19:0)	0.67151	-0.57452	0.16527	0.7818
V1583	TG(20:0p-18:0-20:0)	1.4801	0.5657	0.1653	0.78172
V196	DG(18:1-24:1)	0.70301	-0.50838	0.16561	0.78092
V2160	PI(18:0-18:2)	0.80183	-0.31864	0.16602	0.77983
V584	PC(21:6-24:7)	1.1525	0.20482	0.16703	0.7772
V330	LPC(20:0)	0.66689	-0.58448	0.16713	0.77695
V1674	TG(18:0e-22:6-24:1)	1.3972	0.48254	0.16717	0.77683
V1500	TG(22:4-22:4-24:6)	0.62427	-0.67976	0.16735	0.77638
V186	DG(18:2-22:6)	1.2937	0.37153	0.16751	0.77595
V2120	PG(20:2-22:4)	0.62013	-0.68937	0.16795	0.77481
V2343	PS(20:3-21:0)	1.2014	0.26467	0.16798	0.77475
V2122	PG(20:3-22:4)	0.64348	-0.63604	0.16924	0.7715
V341	LPC(22:1)	0.64242	-0.6384	0.16999	0.76957
V1463	TG(20:2-22:4-22:4)	0.69601	-0.52283	0.17055	0.76815
V123	DG(17:0-18:1)	0.67779	-0.56109	0.17073	0.7677
V405	PC(4:0-16:0)	2.5611	1.3568	0.17099	0.76703
V390	LPE(22:2)	0.39517	-1.3394	0.17126	0.76635
V1710	CerG2GNAc1(d16:1/20:4)	0.60024	-0.7364	0.17148	0.76578
V201	DG(20:0-22:5)	0.65594	-0.60835	0.17193	0.76466
V1611	TG(18:0e-20:1-22:1)	1.4741	0.55984	0.17235	0.76359
V673	PC(16:2p-24:6)	1.1113	0.15226	0.17324	0.76135
V1768	FA(20:5)	1.9729	0.98032	0.17355	0.76059
V1263	TG(17:0-18:1-18:1)	1.4951	0.58023	0.17405	0.75932
V1288	TG(18:1-18:1-18:3)	1.2523	0.3246	0.17425	0.75884
V360	LPC(28:0)	0.48951	-1.0306	0.17466	0.75781
V241	DG (22:4-24:1)	0.78145	-0.35577	0.17473	0.75763
V1035	SM(d18:1/18:1)	0.91446	-0.12901	0.17563	0.75539
V116	DG(18:0-16:0)	0.88173	-0.18159	0.17579	0.755
V647	PC(16:1p-21:6)	1.1663	0.22189	0.17602	0.75444
V1426	TG(17:0-22:5-22:6)	0.70422	-0.5059	0.17618	0.75404
V2267	PMe(18:1-20:4)	0.26256	-1.9293	0.17682	0.75248
V2202	PI(19:1-22:0)	0.78087	-0.35684	0.17717	0.75161
V151	DG(18:1-20:3)	0.79011	-0.33987	0.17738	0.75111
V1560	TG(20:0e-16:0-20:1)	1.5424	0.62519	0.17845	0.74848
V2030	PE(16:0p-22:3)	2.1871	1.129	0.17855	0.74823
V740	PE(16:1-22:6)	0.73547	-0.44326	0.17888	0.74744
V1711	CerG2GNAc1(d18:2/20:4)	0.42877	-1.2217	0.17958	0.74575
V1396	TG(19:0-18:1-22:4)	0.70622	-0.5018	0.17966	0.74556
V8	CE(16:1)	0.6684	-0.58122	0.17984	0.74511
V1929	PE(16:0-14:0)	1.2037	0.26753	0.17997	0.74481
V2232	PIP(36:4-18:2)	0.70731	-0.49958	0.18038	0.7438
V985	PS(18:1-18:2)	0.80105	-0.32003	0.1807	0.74305
V2022	PE(18:0e-20:1)	0.83235	-0.26473	0.18092	0.74251
V1783	LPC(20:2)	0.51856	-0.94741	0.18094	0.74246
V2195	PI(18:0-22:5)	0.75309	-0.4091	0.18095	0.74244
V234	DG(22:4-22:4)	0.6785	-0.55959	0.18114	0.74198
V556	PC(20:4-22:6)	0.81908	-0.28793	0.18148	0.74118
V1423	TG(16:0-22:4-22:4)	0.77766	-0.36279	0.18258	0.73855
V2358	PS(25:0-20:0)	0.83203	-0.26529	0.18266	0.73836
V1796	LPE(18:2)	0.53027	-0.91519	0.18285	0.73792
V696	PE(16:0-16:0)	1.2738	0.34915	0.18311	0.73729
V669	PC(18:0e-22:5)	0.88663	-0.1736	0.18324	0.73698
V1915	PC(16:0e-22:4)	0.83812	-0.25477	0.1834	0.7366
V2052	PE(18:1p-22:6)	0.83988	-0.25175	0.184	0.73517
V1615	TG(18:0e-20:0-22:4)/TG(20:0p-18:0-22:3)	1.4357	0.52176	0.18462	0.73373
V722	PE(16:2-20:5)	0.64414	-0.63456	0.18514	0.7325
V1335	TG(18:1-18:1-20:3)	1.2291	0.29761	0.18569	0.73122
V1801	LPE(20:4)	0.56905	-0.81337	0.18572	0.73114
V1963	PE(20:1-18:1)	0.85556	-0.22507	0.18582	0.73091
V1683	TG(20:1p-22:4-24:2)	1.3968	0.48217	0.18595	0.7306
V1624	TG(20:0p-18:1-22:6)	1.0897	0.1239	0.18638	0.72961
V1656	TG(20:0p-18:1-24:7)	1.1	0.13745	0.18771	0.72652
V1227	TG(18:0-16:0-17:0)	0.68358	-0.54882	0.18808	0.72565
V1864	PC(17:0-22:4)	0.82952	-0.26965	0.18834	0.72506
V1261	TG(18:0-16:0-19:0)	0.61892	-0.69217	0.18851	0.72465
V2070	PG(16:1-18:1)	0.92309	-0.11545	0.18936	0.7227
V1905	PC(18:0p-16:0)/PC(16:0e-18:1)	1.0775	0.10765	0.18973	0.72186
V843	PE(16:0p-24:2)/PE(18:0e-22:3)	0.83682	-0.25701	0.19028	0.7206
V2315	PS(18:2-19:2)	0.56598	-0.82117	0.1903	0.72056
V381	LPE(19:0)	0.63063	-0.66513	0.19073	0.71957
V1773	FA(22:5)	0.57449	-0.79965	0.19119	0.71853
V1374	TG(18:0-18:1-22:1)	1.5297	0.61322	0.19148	0.71789
V569	PC(20:3-23:0)	0.73614	-0.44195	0.19172	0.71734
V582	PC(20:1-24:7)	0.67707	-0.56263	0.19189	0.71694
V932	phSM(d18:2/17:1)	1.8422	0.88142	0.19259	0.71538
V941	phSM(d16:0/24:4)	1.2944	0.37231	0.19288	0.71472
V424	PC(12:0-18:4)	0.56209	-0.83112	0.19288	0.71471
V1430	TG(26:1-16:0-19:1)	1.2709	0.34589	0.19299	0.71447
V319	LPC(17:1)	0.59988	-0.73726	0.19323	0.71393
V1631	TG(16:0e-22:6-23:4)	0.8005	-0.32102	0.19353	0.71326
V1647	TG(18:0e-22:1-22:4)	1.4674	0.55326	0.19382	0.7126
V885	PG(18:1-20:4)	0.8268	-0.27438	0.1944	0.71129
V2199	PI(18:1-22:6)	0.74397	-0.42669	0.19454	0.711
V890	PG(16:1-22:6)	0.76923	-0.37851	0.19456	0.71094
V790	PE(16:2p-13:0)	0.76063	-0.39473	0.19472	0.7106
V1484	TG(22:4-22:4-22:4)	0.4861	-1.0407	0.19475	0.71052
V2388	SM(d22:0/18:1)	1.0517	0.072704	0.19485	0.7103
V187	DG(20:4-20:5)	1.5493	0.63165	0.1949	0.71019
V837	PE(16:2p-23:0)	0.80643	-0.31039	0.19512	0.70971
V1587	TG(18:0e-18:0-22:3)/TG(18:1p-19:0-21:1)	1.3964	0.48171	0.19573	0.70835
V140	DG(17:0-20:2)	0.7515	-0.41215	0.19602	0.70769
V557	PC(20:5-22:6)	0.83317	-0.26331	0.19652	0.70659
V475	PC(16:0-20:4)	1.4101	0.49582	0.19693	0.70568
V68	Cer(d18:2/20:0)	0.859	-0.21926	0.19718	0.70513
V145	DG(20:1-18:1)	0.75222	-0.41077	0.19726	0.70496
V1944	PE(17:0-18:1)	0.83619	-0.25809	0.19734	0.70478
V580	PC(20:0-24:6)	0.84079	-0.25019	0.19744	0.70456
V804	PE(18:0e-18:0)	1.294	0.37182	0.19835	0.70256
V1433	TG(17:0-22:4-22:4)	0.74645	-0.42188	0.19857	0.70208
V1064	SM(d16:0/26:0)	0.90599	-0.14244	0.19864	0.70194
V1339	TG(18:1-18:2-20:4)	1.1729	0.23014	0.19968	0.69967
V1265	TG(17:1-18:1-18:1)	1.9285	0.94745	0.19974	0.69954
V447	PC(16:0-18:3)	0.77762	-0.36286	0.20043	0.69804
V240	DG(22:4-24:0)	0.73283	-0.44845	0.20127	0.69622
V89	Cer(d18:2/24:2)	0.76378	-0.38877	0.20192	0.69482
V1877	PC(18:1-22:5)	0.87416	-0.19403	0.20241	0.69377
V684	PC(20:1p-24:2)	0.86242	-0.21354	0.20296	0.69258
V1041	SM(d16:0/21:2)	0.74145	-0.43158	0.20299	0.69253
V1871	PC(18:1-22:2)	1.1027	0.1411	0.20329	0.69187
V524	PC(17:4-22:4)	0.7865	-0.34648	0.20388	0.69062
V2118	PG(20:1-22:3)	0.8035	-0.31563	0.20395	0.69047
V45	CE(26:5)/SiE(24:5)	1.2964	0.37448	0.204	0.69037
V1437	TG(18:0-20:4-24:7)	0.85008	-0.23433	0.20425	0.68985
V1264	TG(17:0-18:1-18:2)	1.5734	0.65387	0.20442	0.68947
V2275	PMe(16:0-24:6)	0.75796	-0.3998	0.20457	0.68917
V614	PC(16:0p-16:2)	0.53783	-0.89478	0.20464	0.689
V1359	TG(18:1-18:1-21:6)	0.74746	-0.41993	0.20591	0.68632
V1425	TG(17:0-22:4-22:6)	0.79114	-0.338	0.20678	0.6845
V471	PC(19:0-17:3)	1.1983	0.26103	0.20697	0.68409
V392	LPE(22:6)	0.6579	-0.60406	0.20716	0.68369
V936	phSM(d16:0/21:4)	1.1786	0.23707	0.20755	0.68288
V154	DG(18:1-20:4)	1.6165	0.69291	0.20761	0.68274
V1875	PC(24:5-16:0)	0.81113	-0.30199	0.20808	0.68178
V924	PG(32:0-16:0)	0.6142	-0.70322	0.20815	0.68161
V1062	SM(d16:0/25:4)	0.85867	-0.21982	0.20868	0.68051
V620	PC(16:0p-18:0)	1.5261	0.60982	0.20928	0.67927
V863	PE(20:1p-23:0)	0.80007	-0.3218	0.20944	0.67895
V1788	LPC(24:4)	0.60162	-0.73307	0.20944	0.67894
V1973	PE(17:0-22:6)	1.1136	0.15522	0.20983	0.67813
V551	PC(19:0-22:6)	0.90833	-0.13871	0.21	0.67777
V1670	TG(18:0p-22:4-24:0)	1.3457	0.42833	0.21068	0.67638
V237	DG(22:4-22:5)	1.3187	0.39909	0.21081	0.67611
V1195	TG(12:0-18:2-18:2)	1.4848	0.5703	0.21108	0.67555
V1459	TG(26:5-18:1-18:1)	0.8203	-0.28577	0.21131	0.67507
V327	LPC(19:0)-2	1.0625	0.087455	0.21151	0.67467
V1978	PE(18:0-22:5)	1.0827	0.11463	0.21154	0.6746
V1935	PE(16:1-16:1)	0.74173	-0.43104	0.21165	0.67438
V1176	TG(10:0-18:1-18:2)	1.6332	0.70774	0.2117	0.67427
V223	DG(20:0-24:2)	0.66602	-0.58636	0.21239	0.67287
V1436	TG(18:1-22:4-22:5)	0.70277	-0.50888	0.21254	0.67255
V1736	CL(18:2-18:1-18:1-18:1)	0.68926	-0.53688	0.21287	0.67188
V1286	TG(16:0-18:1-20:4)	1.1528	0.2051	0.21369	0.67021
V416	PC(16:2-12:0)	0.59134	-0.75793	0.21416	0.66926
V884	PG(18:1-20:4)	0.83276	-0.26403	0.21424	0.66909
V934	phSM(d18:1/18:1)	1.2852	0.36196	0.21439	0.6688
V2257	PMe(18:2-18:2)	0.32707	-1.6123	0.21569	0.66616
V797	PE(16:0p-18:3)	1.388	0.47297	0.21586	0.66582
V1358	TG(17:0-18:2-22:5)	0.73312	-0.44787	0.21699	0.66356
V2203	PI(19:1-22:2)	0.82825	-0.27186	0.21735	0.66284
V1468	TG(20:3-22:6-22:6)	0.74353	-0.42754	0.21769	0.66216
V1444	TG(18:1-22:6-22:6)	0.77286	-0.37172	0.21796	0.66162
V335	LPC(20:4)-2	0.77092	-0.37535	0.21924	0.65909
V1464	TG(20:1-22:4-22:6)	0.71193	-0.49019	0.21957	0.65843
V919	PG(22:4-22:5)	0.72323	-0.46747	0.21992	0.65773
V2150	PI(18:0-16:1)	0.78189	-0.35497	0.22002	0.65753
V1880	PC(19:0-22:4)	0.83651	-0.25754	0.22004	0.65751
V1632	TG(18:0e-21:0-22:4)	1.4637	0.54967	0.22016	0.65726
V965	PI(20:4-20:4)	0.80039	-0.32123	0.22032	0.65695
V1057	SM(d16:0/24:5)	1.3192	0.39968	0.22054	0.65652
V1702	Cer(d18:0/24:0)/Cer(d18:1/24:0)	1.1794	0.23804	0.2206	0.65639
V1151	TG(6:0-18:0-19:4)	0.7569	-0.40182	0.22099	0.65563
V809	PE(16:0e-20:4)/PE(16:0p-20:3)	0.84318	-0.24609	0.22119	0.65523
V1356	TG(17:0-18:1-22:4)	0.83817	-0.25469	0.22181	0.65401
V1177	TG(10:0-18:2-18:2)	1.5182	0.60239	0.22228	0.6531
V2372	SM(d18:1/14:0)	0.90425	-0.1452	0.22281	0.65206
V960	PI(18:1-20:5)	0.5461	-0.87276	0.22289	0.65191
V57	Cer(d18:2/16:1)	1.2637	0.33769	0.2232	0.6513
V660	PC(16:0e-23:5)	1.1738	0.23123	0.2233	0.65112
V400	LPE(18:1p)	0.56329	-0.82805	0.22356	0.65061
V853	PE(18:2p-22:5)	1.2714	0.34639	0.2239	0.64995
V1754	CL(18:2-20:3-18:2-18:1)	0.78294	-0.35302	0.22421	0.64935
V1911	PC(18:1p-18:1)	1.1612	0.21556	0.22438	0.64902
V104	DG(16:0-16:0)	0.81556	-0.29415	0.22469	0.64842
V1059	SM(d16:0/25:0)	0.89084	-0.16676	0.22471	0.64839
V1715	CL(18:1-16:0-18:0-16:0)	1.2887	0.36597	0.22566	0.64655
V1714	CL(18:1-16:0-16:0-18:0)	1.3246	0.40561	0.2258	0.64628
V225	DG(24:4-20:0)	0.70268	-0.50907	0.22637	0.64517
V177	DG(18:0-22:5)	0.69088	-0.5335	0.22728	0.64343
V1717	CL(18:1-16:0-16:0-18:1)	1.2945	0.37234	0.22751	0.643
V1701	Cer(d15:0/26:1)	0.84501	-0.24297	0.22788	0.6423
V2098	PG(16:0-22:6)	1.1964	0.25873	0.22874	0.64066
V712	PE(16:1-19:4)	0.65865	-0.60241	0.22887	0.64042
V445	PC(16:0-18:1)	0.93241	-0.10096	0.22923	0.63973
V1706	Cer(d18:1/24:2)	0.84896	-0.23623	0.22995	0.63836
V990	PS(18:1-21:4)	0.71144	-0.49119	0.23014	0.638
V2402	SM(d16:0/27:2)	0.89081	-0.1668	0.23023	0.63784
V592	PC(24:2-22:0)	0.71723	-0.47949	0.23033	0.63765
V1501	TG(22:4-22:4-24:7)	0.66742	-0.58334	0.23038	0.63755
V1401	TG(18:0-18:1-24:0)	1.5091	0.59372	0.23055	0.63724
V1063	SM(d18:1/23:6)	0.54693	-0.87057	0.2312	0.63601
V1688	ZyE(22:6)	0.7819	-0.35495	0.23131	0.6358
V2081	PG(16:0-20:4)	1.1728	0.22998	0.23162	0.63522
V2124	PG(20:2-22:6)	0.81302	-0.29865	0.23211	0.63431
V887	PG(16:0-22:6)	0.84007	-0.25142	0.23216	0.63421
V1239	TG(18:0-16:0-18:1)	1.1612	0.21565	0.23274	0.63314
V658	PC(16:0e-23:0)	0.65592	-0.6084	0.23348	0.63175
V188	DG(16:1-25:0)	0.50141	-0.99594	0.23379	0.63118
V199	DG(24:3-18:1)	0.8141	-0.29672	0.23414	0.63053
V1764	FA(20:2)	0.68112	-0.55401	0.23442	0.63001
V1398	TG(19:1-18:2-22:4)	0.60287	-0.73008	0.23454	0.62978
V2179	PI(18:1-20:4)	0.84986	-0.23471	0.2347	0.62949
V1743	CL(18:2-18:2-18:2-18:2)	0.71674	-0.48048	0.235	0.62893
V1273	TG(16:0-18:1-19:5)	1.1834	0.24294	0.23504	0.62886
V680	PC(18:2p-24:2)	0.8785	-0.18688	0.23548	0.62805
V269	CerG2(d18:1/26:0)	1.1406	0.18982	0.23565	0.62772
V948	PI(16:0-20:4)	0.73993	-0.43454	0.23566	0.62772
V1194	TG(16:2-14:0-18:1)	1.3809	0.46565	0.23669	0.62582
V29	CE(22:3)/SiE(20:3)	1.4022	0.48769	0.23719	0.62491
V1873	PC(18:0-22:4)	1.0965	0.13292	0.23837	0.62275
V1010	SM(d18:2/12:0)	1.3321	0.41369	0.23851	0.62249
V1979	PE(18:1-22:4)	1.2847	0.36147	0.23877	0.62202
V2106	PG(18:1-22:5)	0.85204	-0.231	0.2389	0.62178
V1439	TG(18:1-22:4-22:6)	0.76054	-0.3949	0.23901	0.62159
V483	PC(16:2-20:5)	0.7863	-0.34684	0.23909	0.62143
V469	PC(16:0-20:3)	0.83821	-0.25462	0.23917	0.62129
V1941	PE(16:0-18:2)	0.85611	-0.22413	0.23992	0.61993
V982	PS(17:1-18:1)	0.81711	-0.2914	0.2404	0.61906
V865	PE(20:0e-23:4)/PE(20:1p-23:2)	0.82886	-0.2708	0.241	0.61798
V2085	PG(19:1-18:1)	0.3889	-1.3625	0.24182	0.61651
V1983	PE(18:1-22:6)	0.83833	-0.25441	0.24203	0.61612
V2401	SM(d25:0/18:1)	0.91024	-0.13568	0.24332	0.61382
V1465	TG(22:4-20:4-22:4)	0.68518	-0.54544	0.24333	0.61381
V1843	PC(18:0-18:0)	1.1221	0.16615	0.24561	0.60976
V1810	LPE(18:0p)	0.65809	-0.60364	0.24611	0.60887
V1242	TG(16:0-18:1-18:2)	1.1791	0.23764	0.24623	0.60866
V30	CE(22:4)	0.69985	-0.51488	0.2472	0.60696
V370	LPC(20:0e)-2	0.75757	-0.40054	0.24729	0.60679
V1766	FA(20:4)-2	0.5344	-0.90401	0.24816	0.60526
V1692	Cer(d18:1/14:0)	0.79621	-0.32878	0.24824	0.60513
V183	DG(18:1-22:5)	1.1477	0.19869	0.24874	0.60426
V509	PC(18:1-20:4)	1.1985	0.26119	0.24916	0.60353
V1824	LPMe(22:6)	0.34786	-1.5234	0.2496	0.60275
V51	Cer(d16:0/17:1)	0.79747	-0.32651	0.2496	0.60275
V689	PE(6:0-23:3)	0.61381	-0.70414	0.25171	0.5991
V1415	TG(26:1-16:1-18:1)	1.1457	0.19624	0.25204	0.59852
V2149	PI(16:0-18:0)	0.90609	-0.14227	0.25216	0.59832
V427	PC(16:0-16:0)	0.87243	-0.19688	0.2524	0.59792
V1033	SM(d18:1/18:0)	1.158	0.21167	0.25281	0.5972
V2345	PS(19:0-22:6)	0.86902	-0.20254	0.25282	0.59718
V793	PE(18:0e-16:0)	1.0911	0.12584	0.25398	0.5952
V317	LPC(16:2)	0.5405	-0.88763	0.25503	0.59342
V2042	PE(18:0e-22:3)	1.1991	0.26195	0.25626	0.59132
V42	CE(24:5)/SiE(22:5)	0.72168	-0.47058	0.25744	0.58933
V120	DG(16:1-18:2)	1.2043	0.26819	0.25745	0.5893
V942	phSM(d16:0/26:0)	0.91105	-0.13439	0.25792	0.58851
V931	phSM(d16:1/18:1)	0.84998	-0.2345	0.25802	0.58835
V1078	SM(d18:1/25:3)	0.79005	-0.33998	0.25808	0.58825
V627	PC(16:0p-19:0)	0.88892	-0.16988	0.25856	0.58744
V476	PC(18:2-18:2)	0.84888	-0.23636	0.2586	0.58737
V1266	TG(18:1-17:1-18:2)	1.4209	0.50677	0.25901	0.58668
V2170	PI(17:0-20:5)	0.79581	-0.3295	0.25956	0.58577
V882	PG(18:1-20:3)	0.92694	-0.10945	0.25991	0.58518
V126	DG(18:0-18:1)	0.74366	-0.42729	0.26002	0.585
V94	Cer(d20:1/24:0)	0.86769	-0.20475	0.26022	0.58467
V1365	TG(18:0-16:0-24:1)	1.2519	0.32409	0.26074	0.58379
V2231	PIP(36:4-18:1)	1.257	0.33001	0.26104	0.5833
V1487	TG(22:5-22:5-22:5)	0.78952	-0.34096	0.26143	0.58264
V226	DG(22:1-22:4)	0.80042	-0.32117	0.2616	0.58236
V540	PC(18:1-22:6)	1.1421	0.19172	0.26248	0.58091
V1589	TG(16:0e-20:3-22:1)/TG(16:1p-18:0-24:2)	1.3012	0.37989	0.26354	0.57915
V119	DG(16:0-18:2)	1.189	0.24974	0.26363	0.57901
V1608	TG(16:0e-22:4-22:6)	0.76781	-0.38117	0.26372	0.57885
V2347	PS(18:1-24:0)	0.88181	-0.18145	0.26378	0.57875
V56	Cer(d18:2/16:0)	1.2687	0.34332	0.26397	0.57845
V1005	SM(d16:1/12:0)	0.79457	-0.33175	0.2648	0.57708
V1700	Cer(d18:2/22:0)	0.84466	-0.24355	0.26509	0.5766
V1563	TG(12:0e-22:1-22:1)/TG(18:0p-16:0-22:1)	1.3013	0.37999	0.26574	0.57555
V376	LPE(14:0)	1.9766	0.98302	0.26587	0.57533
V1364	TG(18:0-16:0-24:1)	1.296	0.37408	0.26608	0.57499
V791	PE(16:0e-16:0)	1.1895	0.2504	0.26643	0.57441
V9	CE(16:2)	0.40068	-1.3195	0.26644	0.57439
V1797	LPE(20:1)	0.53822	-0.89372	0.26666	0.57404
V573	PC(21:4-22:5)	0.76819	-0.38047	0.26744	0.57277
V2278	PMe(18:1-23:6)	1.3903	0.47544	0.26768	0.57238
V2213	PI(20:2-24:0)	1.0837	0.11602	0.26808	0.57174
V401	LPE(18:2p)	0.64522	-0.63215	0.26838	0.57124
V1565	TG(18:0e-16:0-22:4)	1.1355	0.1833	0.26863	0.57085
V1019	SM(d15:0/18:2)	0.78878	-0.34231	0.26947	0.56949
V2019	PE(16:0p-20:5)	0.756	-0.40355	0.26976	0.56902
V1467	TG(22:5-20:4-22:5)	0.73727	-0.43973	0.27153	0.56619
V374	LPC(20:1p)	0.61718	-0.69625	0.27204	0.56537
V179	DG(18:1-22:4)	1.1259	0.17108	0.27235	0.56488
V136	DG(16:1-20:4)	1.4331	0.51911	0.27262	0.56444
V1079	SM(d16:0/28:1)	0.89398	-0.16168	0.27286	0.56406
V1441	TG(18:0-22:6-22:6)	0.75755	-0.4006	0.27356	0.56294
V1914	PC(18:0e-20:3)	0.84071	-0.25031	0.27408	0.56213
V2390	SM(d18:0/23:0)	1.1177	0.16048	0.27412	0.56206
V431	PC(16:1-16:1)	0.80508	-0.31279	0.27491	0.5608
V2289	PMe(26:6-20:4)	1.0845	0.11707	0.27507	0.56056
V774	PE(25:1-18:1)	1.3227	0.40354	0.27574	0.5595
V1740	CL(18:2-18:2-18:2-18:1)	0.76737	-0.38201	0.27667	0.55805
V1962	PE(18:0-20:2)	0.85109	-0.23262	0.27669	0.55801
V1814	LPG(20:4)	0.7535	-0.40832	0.27669	0.55801
V2158	PI(18:0-18:0)	1.7892	0.8393	0.2767	0.558
V2228	PIP(36:2-18:1)	1.2431	0.31394	0.27689	0.5577
V1052	SM(d18:1/22:0)	0.96266	-0.054901	0.27758	0.55662
V741	PE(16:2-22:6)	0.84546	-0.24219	0.27768	0.55645
V1174	TG(16:1-12:0-18:2)	1.4429	0.52893	0.27797	0.556
V97	Cer(d18:1/26:5)	0.92192	-0.11729	0.27807	0.55585
V1130	TG(4:0-18:2-19:3)	0.79159	-0.33718	0.27823	0.55559
V2008	PE(16:0p-18:2)	0.88582	-0.17492	0.27832	0.55545
V263	CerG2(d17:1/24:0)	0.87708	-0.18921	0.27844	0.55527
V1651	TG(18:0e-22:2-22:5)	1.2337	0.30295	0.27889	0.55457
V224	DG(20:4-24:0)	0.7946	-0.3317	0.27933	0.55388
V1153	TG(16:1-14:0-14:0)	1.3606	0.44425	0.27962	0.55343
V1517	TG(16:0e-14:0-20:4)	0.607	-0.72024	0.28022	0.55251
V1791	LPE(16:1)	0.59877	-0.73992	0.28027	0.55243
V2279	PMe(21:4-20:4)	1.2112	0.27647	0.28031	0.55236
V1800	LPE(20:3)	0.25965	-1.9454	0.28037	0.55227
V2385	SM(d18:1/21:0)	0.89762	-0.15582	0.28076	0.55166
V2261	PMe(18:1-19:2)	0.54218	-0.88315	0.28108	0.55117
V1173	TG(14:0-14:0-18:2)	1.3856	0.47049	0.28213	0.54955
V977	PIP(38:4-18:1)	0.64783	-0.62631	0.28227	0.54933
V933	phSM(d18:1/18:0)	1.4009	0.48639	0.2823	0.54929
V1238	TG(18:0-16:0-18:0)	0.72146	-0.47101	0.28309	0.54808
V930	phSM(d16:1/18:0)	1.2436	0.31448	0.28379	0.547
V1822	LPMe(18:1)	0.43828	-1.1901	0.28511	0.54499
V1240	TG(18:0-16:0-18:1)	1.1845	0.24424	0.28562	0.54421
V1141	TG(4:0-18:0-20:4)	1.5261	0.60981	0.28657	0.54276
V725	PE(18:1-19:1)	1.0824	0.11423	0.28665	0.54265
V1776	LPC(16:0)	0.72538	-0.46319	0.28734	0.5416
V1039	SM(d16:0/21:0)	0.3027	-1.724	0.2879	0.54075
V1372	TG(18:3-20:5-20:5)	1.6262	0.70152	0.28869	0.53956
V987	PS(18:0-20:4)	0.89613	-0.15822	0.28875	0.53947
V2100	PG(16:2-22:6)	0.67957	-0.5573	0.28941	0.53849
V478	PC(18:4-18:1)	1.3383	0.42045	0.29011	0.53744
V1765	FA(20:3)	1.5716	0.65227	0.29102	0.53608
V2097	PG(18:2-20:4)	0.81383	-0.2972	0.29126	0.53572
V1249	TG(16:1-18:1-18:3)	1.1669	0.22274	0.29142	0.53548
V516	PC(17:4-22:6)	0.75389	-0.40757	0.29159	0.53523
V2303	PS(16:0-18:2)	0.87752	-0.1885	0.29207	0.53451
V250	DG(16:0p-18:2)	1.2157	0.28182	0.29464	0.53071
V127	DG(18:0-18:1)	0.76082	-0.39437	0.29568	0.52918
V973	PIP(36:3-18:1)	0.72745	-0.45908	0.296	0.5287
V2204	PI(19:1-22:3)	0.9032	-0.14689	0.29632	0.52824
V203	DG(20:2-22:4)	0.84794	-0.23796	0.29633	0.52822
V1403	TG(16:0-22:5-22:5)	0.79715	-0.32707	0.29685	0.52747
V316	LPC(16:1)	0.7095	-0.49512	0.29688	0.52741
V1820	LPMe(16:0)	0.33248	-1.5887	0.29736	0.52671
V1607	TG(18:2p-18:1-24:6)	1.1077	0.14753	0.29791	0.52592
V2159	PI(18:0-18:1)	0.87756	-0.18843	0.29803	0.52575
V1155	TG(16:0-10:0-18:2)	1.3891	0.47416	0.29807	0.52568
V2116	PG(20:4-22:6)	0.80505	-0.31284	0.29835	0.52528
V2108	PG(22:5-18:2)	0.75905	-0.39774	0.29852	0.52503
V2235	PIP(38:4-18:2)	0.73874	-0.43686	0.30069	0.52188
V1328	TG(18:3-18:3-20:5)	0.70251	-0.50941	0.30087	0.52163
V1416	TG(18:1-18:2-24:1)	1.1276	0.17332	0.30131	0.52098
V1311	TG(18:1-18:2-19:2)	1.3092	0.38871	0.30135	0.52092
V2207	PI(20:0-22:2)	1.2497	0.32157	0.30197	0.52004
V1417	TG(26:1-16:1-18:2)	1.0934	0.12887	0.30247	0.51932
V1685	ZyE(20:4)	0.83566	-0.25901	0.30289	0.51871
V1074	SM(d18:0/25:0)	0.90035	-0.15144	0.30322	0.51824
V2027	PE(18:1p-20:1)	0.81196	-0.30053	0.30365	0.51762
V451	PC(14:0-20:4)	0.78457	-0.35002	0.30378	0.51744
V309	LPC(13:0)	0.77463	-0.36842	0.30394	0.51722
V1712	CL(18:1-16:0-16:0-16:0)	1.3464	0.42912	0.30408	0.51701
V1438	TG(18:1-22:5-22:5)	0.72014	-0.47366	0.30432	0.51667
V848	PE(18:1p-22:3)	1.0813	0.11272	0.30433	0.51665
V248	DG(16:0p-16:0)	1.2189	0.28563	0.30483	0.51595
V1860	PC(18:1-20:4)	1.9018	0.9274	0.30501	0.51569
V1289	TG(18:1-18:2-18:2)	1.4591	0.54504	0.30588	0.51445
V816	PE(16:0p-21:1)	1.1305	0.17702	0.30593	0.51438
V135	DG(18:2-18:3)	1.3735	0.45788	0.30622	0.51396
V1348	TG(25:1-16:0-16:0)	1.2421	0.31276	0.30682	0.51312
V717	PE(18:0-18:2)	0.77874	-0.36079	0.30691	0.51299
V1795	LPE(18:1)	0.63244	-0.661	0.30726	0.5125
V1752	CL(20:2-18:2-18:1-18:2)	0.8406	-0.25051	0.30757	0.51205
V347	LPC(22:5)	0.5158	-0.95513	0.31018	0.50839
V130	DG(18:1-18:2)	1.1043	0.14316	0.31048	0.50796
V2174	PI(18:0-20:2)	0.83262	-0.26427	0.31112	0.50707
V1340	TG(16:1-18:1-22:5)	1.2079	0.27253	0.31175	0.50619
V1592	TG(18:0e-18:0-22:5)/TG(18:0p-18:0-22:4)	1.1854	0.24541	0.31183	0.50608
V1777	LPC(16:1)	0.66596	-0.58649	0.31201	0.50584
V1579	TG(16:0e-19:0-22:6)	0.91365	-0.13029	0.31215	0.50563
V1739	CL(18:2-18:1-18:2-18:2)	0.74414	-0.42635	0.31266	0.50493
V348	LPC(22:6)	0.46001	-1.1203	0.31284	0.50468
V389	LPE(22:0)	0.20252	-2.3039	0.31312	0.50429
V810	PE(18:1p-18:2)	0.93717	-0.093612	0.31349	0.50378
V1663	TG(18:0e-22:5-23:4)	0.84231	-0.24758	0.31375	0.50342
V2068	PG(18:0-16:0)	1.2162	0.28234	0.31414	0.50288
V1557	TG(16:0e-17:0-22:4)	1.1883	0.24886	0.31416	0.50285
V2309	PS(18:0-18:2)	0.90144	-0.1497	0.31486	0.50188
V2077	PG(18:1-18:1)	1.0711	0.09907	0.31531	0.50126
V1803	LPE(22:5)	0.61463	-0.7022	0.31537	0.50119
V271	CerG2GNAc1(d18:1/16:0)	0.86285	-0.21281	0.31591	0.50043
V1292	TG(18:1-18:4-18:1)	1.2175	0.28387	0.31622	0.50001
V2255	PMe(18:1-18:2)	0.46765	-1.0965	0.31631	0.49989
V1540	TG(20:0e-16:0-18:1)/TG(20:0p-16:0-18:0)	1.2437	0.31462	0.31679	0.49923
V206	DG(20:3-22:4)	0.88347	-0.17874	0.31681	0.4992
V274	CerG3(d18:1/24:1)	1.121	0.16473	0.31693	0.49904
V653	PC(18:0p-20:4)	1.2305	0.29927	0.31711	0.49879
V1229	TG(16:0-17:0-18:2)	1.3663	0.45026	0.31776	0.4979
V1315	TG(18:0-18:1-19:5)	1.3844	0.46928	0.31797	0.49761
V781	PE(24:1-20:5)	0.86586	-0.2078	0.31805	0.4975
V1431	TG(26:1-17:0-18:1)	1.2488	0.32049	0.31812	0.4974
V1277	TG(18:0-18:0-18:0)	0.75002	-0.41499	0.31834	0.49711
V1741	CL(18:2-18:2-18:2-18:1)	0.77269	-0.37204	0.31923	0.4959
V1817	LPI(18:0)-2	0.83949	-0.25241	0.31992	0.49496
V2356	PS(20:0-24:3)	0.86371	-0.21138	0.31992	0.49496
V1938	PE(18:0-16:0)	1.102	0.14014	0.32042	0.49428
V1892	PC(20:1-22:6)	0.84996	-0.23454	0.32127	0.49313
V1785	LPC(22:4)	0.6465	-0.62928	0.3219	0.49228
V964	PI(18:1-22:6)	0.67049	-0.57671	0.32202	0.49211
V102	DG(16:1-15:3)	0.072819	-3.7796	0.32202	0.49211
V384	LPE(20:1)	0.69727	-0.52021	0.32211	0.49199
V2194	PI(20:1-20:4)	0.78928	-0.34138	0.3224	0.49161
V40	CE(24:3)	1.2389	0.30911	0.32243	0.49156
V1995	PE(22:4-20:4)	0.86088	-0.21612	0.3225	0.49148
V1008	SM(d18:0/12:1)	1.0575	0.080701	0.32317	0.49057
V2036	PE(16:0p-22:5)/PE(16:0e-22:6)	1.1038	0.14246	0.3236	0.49
V1203	TG(16:0-16:0-17:0)	0.79693	-0.32747	0.32371	0.48985
V184	DG(18:1-22:6)	1.0761	0.10576	0.32493	0.48821
V1644	TG(18:0p-22:6-22:6)	0.78232	-0.35417	0.32553	0.48741
V1228	TG(16:0-17:0-18:1)	1.2076	0.27219	0.32566	0.48723
V1317	TG(18:1-18:1-19:5)	1.2406	0.31107	0.32589	0.48693
V1211	TG(16:2-15:0-18:4)	1.3803	0.46499	0.32594	0.48686
V457	PC(18:0-17:3)	1.072	0.10026	0.32601	0.48677
V739	PE(16:0-22:6)	1.0938	0.1294	0.32619	0.48653
V868	PE(20:1p-24:2)	0.62825	-0.67058	0.32632	0.48636
V1222	TG(14:0-18:2-18:2)	1.2926	0.37023	0.32642	0.48623
V1610	TG(16:0e-22:6-22:6)	0.7976	-0.32626	0.3267	0.48585
V1047	SM(d16:0/23:0)	0.85653	-0.22343	0.3268	0.48572
V1687	ZyE(22:5)	0.82132	-0.28398	0.32842	0.48357
V291	CerG1(d18:1/21:0)	0.86136	-0.2153	0.32882	0.48304
V435	PC(16:2-16:3)	0.59649	-0.74544	0.32897	0.48285
V2132	PG(22:3-22:5)	0.83439	-0.26121	0.329	0.4828
V971	PIP(36:2-18:1)	0.77202	-0.37328	0.32923	0.4825
V1799	LPE(20:2)	0.61223	-0.70786	0.32958	0.48204
V1313	TG(19:1-18:2-18:3)	1.1844	0.2442	0.32979	0.48177
V972	PIP(36:2-18:1)	0.78141	-0.35584	0.32991	0.48161
V1083	SM(d18:1/26:3)	0.87769	-0.18821	0.33013	0.48131
V1485	TG(22:4-22:4-22:5)	0.64574	-0.63097	0.33027	0.48113
V873	PG(18:0-18:1)	0.90522	-0.14366	0.33042	0.48094
V914	PG(22:5-22:6)	1.1568	0.21019	0.33119	0.47993
V2223	PI(18:0e-22:6)	1.1321	0.17906	0.33135	0.47971
V747	PE(19:3-20:4)	0.69726	-0.52023	0.3315	0.47952
V1002	PS(22:1-22:4)	0.82372	-0.27978	0.33185	0.47906
V1745	CL(18:2-18:2-18:2-20:4)	0.78514	-0.34897	0.33273	0.47791
V1841	PC(17:0-18:2)	0.86915	-0.20233	0.33296	0.47761
V1757	CL(18:2-22:6-18:2-18:1)	0.83696	-0.25677	0.33297	0.47759
V1235	TG(15:2-18:2-18:2)	0.58813	-0.76578	0.33342	0.477
V1870	PC(18:0-22:3)	0.90317	-0.14693	0.33382	0.47648
V625	PC(16:2p-18:2)	0.88591	-0.17477	0.335	0.47495
V527	PC(18:4-22:6)	0.78435	-0.35043	0.33505	0.47489
V1470	TG(20:5-22:6-22:6)	0.82784	-0.27258	0.33527	0.4746
V1480	TG(20:0-22:4-22:4)	0.79743	-0.32657	0.33559	0.47419
V1772	FA(22:4)	0.75807	-0.3996	0.33634	0.47322
V2221	PI(18:0e-22:4)	0.84035	-0.25093	0.33692	0.47247
V60	Cer(d18:1/18:0)	0.8987	-0.15409	0.33759	0.47161
V280	CerG1(d16:1/13:0)	1.1492	0.20063	0.33818	0.47085
V2040	PE(18:1p-21:3)	1.3213	0.40191	0.33856	0.47037
V2143	PI(16:0-16:1)	0.91224	-0.13252	0.33882	0.47003
V864	PE(20:0e-23:3)	0.9043	-0.14513	0.33992	0.46862
V100	Cer(d18:1/32:5)	0.66543	-0.58764	0.34011	0.46838
V974	PIP(36:3-18:1)	0.76076	-0.39449	0.34032	0.46811
V1872	PC(20:0-20:4)	1.0905	0.12505	0.34095	0.46731
V1561	TG(20:0p-16:0-20:0)	1.1774	0.23564	0.34235	0.46553
V1542	TG(20:0e-16:0-18:1)	1.2171	0.28343	0.34258	0.46524
V1775	LdMePE(19:0)	1.4213	0.50723	0.3429	0.46483
V264	CerG2(d18:0/24:0)	1.1073	0.14708	0.34297	0.46474
V963	PI(18:0-22:6)	0.83737	-0.25607	0.34306	0.46464
V441	PC(17:4-16:0)	0.79974	-0.3224	0.3443	0.46307
V2335	PS(18:0-22:5)	0.7784	-0.36142	0.34479	0.46244
V1572	TG(18:0p-16:0-22:5)	0.69787	-0.51896	0.34498	0.4622
V852	PE(18:1p-22:5)	1.2562	0.32903	0.34502	0.46215
V654	PC(16:0e-22:6)	1.203	0.26659	0.34608	0.46083
V2251	PMe(17:0-18:2)	0.63571	-0.65355	0.34609	0.46081
V1724	CL(18:1-16:0-18:1-18:1)	1.1742	0.2317	0.34649	0.46031
V1836	PC(18:0-16:0)	0.95065	-0.073015	0.34693	0.45976
V1446	TG(18:2-22:6-22:6)	0.71763	-0.47868	0.34758	0.45895
V432	PC(16:1-16:2)	0.7218	-0.47034	0.34766	0.45884
V467	PC(18:0-18:2)	1.2812	0.35755	0.34824	0.45812
V1304	TG(19:1-18:0-18:1)	1.1673	0.22314	0.34918	0.45694
V1250	TG(18:4-16:1-18:1)	0.62199	-0.68504	0.34948	0.45658
V1885	PC(18:1-24:2)	0.89606	-0.15834	0.35028	0.45559
V262	CerG2(d18:1/22:0)	1.0538	0.075662	0.35078	0.45496
V2230	PIP(36:3-18:2)	0.80838	-0.30689	0.35093	0.45478
V428	PC(16:0-16:1)	1.6059	0.6834	0.35145	0.45413
V1505	TG(12:0p-10:0-20:4)	0.84821	-0.23751	0.35206	0.45338
V1032	SM(d18:0/18:0)	1.1179	0.16084	0.35288	0.45237
V2368	PS(18:0e-22:6)	0.77322	-0.37104	0.35393	0.45108
V1694	Cer(d18:1/16:0)	0.92725	-0.10896	0.354	0.451
V1483	TG(22:3-22:4-22:4)	0.71589	-0.4822	0.35447	0.45042
V2206	PI(19:1-22:5)	0.9308	-0.10346	0.35578	0.44882
V2051	PE(18:0p-22:6)	0.85638	-0.22368	0.35579	0.44881
V842	PE(16:0e-24:2)	0.93446	-0.097795	0.35718	0.44711
V1660	TG(18:0p-22:5-23:0)	1.2185	0.28511	0.35791	0.44623
V1562	TG(20:0p-18:0-18:1)	1.1359	0.18388	0.35795	0.44618
V2006	PE(18:0p-16:0)	0.91471	-0.12861	0.35833	0.44572
V638	PC(16:0e-20:4)/PC(18:2p-18:1)	1.1431	0.19293	0.35852	0.44549
V2394	SM(d16:0/26:1)	1.0819	0.11355	0.35891	0.44502
V1555	TG(18:0e-18:1-19:0)	1.3195	0.39995	0.35925	0.4446
V297	CerG1(d18:0/24:0)	1.1136	0.1553	0.35935	0.44449
V646	PC(16:3p-21:0)	1.0987	0.13578	0.35954	0.44426
V2101	PG(16:3-22:6)	1.2779	0.35377	0.3596	0.44418
V1538	TG(16:0e-17:0-20:4)	1.1576	0.21114	0.35964	0.44414
V2067	PG(18:0-15:0)	1.1376	0.18599	0.35998	0.44372
V1429	TG(22:6-17:3-22:6)	0.84966	-0.23504	0.36067	0.44289
V1027	SM(d16:1/19:0)	0.90916	-0.1374	0.36073	0.44281
V1746	CL(20:5-18:1-18:2-18:2)	0.82793	-0.27243	0.3609	0.44261
V1530	TG(16:0e-18:1-18:2)/TG(18:0p-16:0-18:2)	1.1524	0.2046	0.36126	0.44218
V318	LPC(17:0)	0.63268	-0.66046	0.36165	0.44171
V168	DG(20:0-20:1)	0.79724	-0.32691	0.36221	0.44104
V2311	PS(16:0-20:4)	0.93791	-0.092484	0.3625	0.44069
V744	PE(19:0-20:3)	0.89715	-0.15658	0.36281	0.44032
V1352	TG(16:0-18:1-23:1)	1.3177	0.39803	0.36317	0.43989
V2066	PG(18:1-14:0)	0.89238	-0.16427	0.36347	0.43954
V849	PE(20:0p-20:4)	0.95037	-0.073433	0.36367	0.43929
V622	PC(18:2p-16:0)	1.1466	0.19732	0.36529	0.43736
V90	Cer(d18:0/25:0)	0.80408	-0.31459	0.36575	0.43681
V346	LPC(22:4)	0.75536	-0.40477	0.36603	0.43648
V1451	TG(18:0-22:0-22:4)	1.2174	0.28382	0.3673	0.43498
V2287	PMe(25:3-20:4)	0.87984	-0.18468	0.36803	0.43411
V1183	TG(15:0-16:0-16:0)	0.86076	-0.21632	0.36811	0.43403
V2076	PG(18:0-18:1)	1.0766	0.10646	0.36859	0.43346
V1686	ZyE(22:3)	0.77002	-0.37703	0.36883	0.43318
V354	LPC(24:4)-2	0.66002	-0.59942	0.36941	0.4325
V1243	TG(16:0-18:1-18:3)	1.1645	0.21972	0.37002	0.43177
V2391	SM(d18:1/23:0)	0.92858	-0.1069	0.37012	0.43165
V176	DG(18:1-22:4)	0.88261	-0.18015	0.37141	0.43015
V379	LPE(18:3)	1.1449	0.19525	0.37149	0.43006
V1735	CL(18:1-16:0-20:4-18:0)	0.83727	-0.25624	0.37202	0.42944
V1812	LPG(18:1)	0.76189	-0.39235	0.37208	0.42936
V895	PG(18:1-22:6)	0.84922	-0.2358	0.37219	0.42923
V2184	PI(18:1-21:3)	1.1101	0.15074	0.37269	0.42865
V1214	TG(16:0-16:1-18:1)	1.1882	0.24873	0.37333	0.42791
V222	DG(22:6-22:6)	0.87959	-0.18509	0.3734	0.42782
V1848	PC(18:2-18:2)	0.75339	-0.40852	0.37374	0.42743
V62	Cer(d18:1/18:1)	0.85972	-0.21805	0.37421	0.42688
V1747	CL(20:5-18:4-18:2-18:0)	0.76815	-0.38054	0.37453	0.42651
V1447	TG(18:2-22:6-22:6)	0.80414	-0.31449	0.375	0.42597
V492	PC(18:1-19:3)	1.3064	0.38555	0.37598	0.42483
V533	PC(20:1-20:4)	1.0853	0.11803	0.37609	0.42471
V2088	PG(16:0-22:0)	1.1518	0.2039	0.37764	0.42293
V2350	PS(22:2-21:0)	1.1183	0.1613	0.37819	0.4223
V776	PE(22:6-22:4)	0.77884	-0.36061	0.37851	0.42193
V875	PG(18:1-18:2)	0.9464	-0.079481	0.37909	0.42126
V1135	TG(16:0-8:0-18:1)	1.2721	0.3472	0.37922	0.42111
V287	CerG1(d18:0/18:0)	1.1377	0.18609	0.37982	0.42042
V986	PS(18:0-20:3)	2.2137	1.1464	0.38032	0.41985
V850	PE(18:0p-22:5)	0.82763	-0.27295	0.38041	0.41974
V1237	TG(15:1-14:0-22:5)	1.3029	0.38177	0.38101	0.41907
V1046	SM(d20:2/18:4)	0.82866	-0.27114	0.38113	0.41893
V1402	TG(16:0-22:4-22:6)	0.81645	-0.29256	0.38132	0.41871
V1770	FA(22:2)	0.73597	-0.44227	0.38136	0.41866
V777	PE(22:6-22:6)	0.73529	-0.44361	0.38139	0.41864
V265	CerG2(d18:1/24:0)	1.1002	0.13779	0.38234	0.41756
V1966	PE(16:0-22:4)	1.0835	0.1157	0.38248	0.41739
V1399	TG(15:0-22:4-22:4)	0.74512	-0.42446	0.38278	0.41705
V858	PE(18:2p-24:2)	0.86446	-0.21013	0.38299	0.41681
V608	PC(14:0e-16:0)	0.8873	-0.1725	0.38376	0.41595
V1050	SM(d17:0/23:0)	0.92082	-0.11901	0.38592	0.4135
V2033	PE(18:0p-20:4)	1.0701	0.097753	0.38603	0.41338
V2	TG(15:0-14:0-16:0)	0.90887	-0.13785	0.38621	0.41317
V212	DG(20:3-22:6)	1.1274	0.17303	0.38782	0.41137
V1392	TG(15:0-22:6-22:6)	0.74839	-0.41814	0.38861	0.41049
V1140	TG(6:0-18:2-18:2)	1.6662	0.7366	0.38887	0.41019
V761	PE(18:2-23:2)	0.83334	-0.26302	0.38981	0.40915
V1642	TG(18:0p-22:5-22:6)	0.82427	-0.27881	0.39016	0.40875
V2127	PG(22:5-22:5)	0.84383	-0.24497	0.39045	0.40843
V312	LPC(15:0)-2	0.82133	-0.28396	0.39061	0.40826
V1590	TG(18:0e-18:0-22:4)	1.179	0.23752	0.39166	0.40709
V1652	TG(18:0e-22:2-22:5)/TG(16:0p-23:3-23:3)/TG(18:1p-22:4-22:4)	1.2157	0.28177	0.39203	0.40668
V1167	TG(16:1-12:0-17:1)	1.1673	0.22323	0.39237	0.4063
V1564	TG(16:0e-18:1-22:1)	1.1359	0.18389	0.39244	0.40623
V1816	LPG(22:6)	0.81712	-0.29138	0.39244	0.40622
V2269	PMe(18:2-20:4)	0.70161	-0.51126	0.39282	0.4058
V1117	TG(4:0-18:1-18:2)	1.6594	0.73064	0.39316	0.40543
V1723	CL(18:1-16:0-18:0-18:1)	1.1635	0.21851	0.39336	0.40521
V2054	PE(20:0e-22:4)	1.1168	0.15937	0.39403	0.40447
V1909	PC(18:0p-18:1)/PC(18:0e-18:2)	0.91965	-0.12085	0.39409	0.4044
V759	PE(18:0-23:2)	1.0891	0.12309	0.39499	0.40342
V1950	PE(18:1-18:2)	0.85872	-0.21974	0.39533	0.40304
V67	Cer(d20:1/18:0)	0.82364	-0.27991	0.39592	0.4024
V1630	TG(16:0e-22:4-22:5)/TG(16:0p-22:4-22:4)	0.87155	-0.19835	0.39611	0.40218
V748	PE(17:3-22:4)	0.78241	-0.35401	0.39762	0.40053
V1291	TG(18:2-18:2-18:2)	0.79395	-0.33289	0.39808	0.40003
V1390	TG(15:0-22:4-22:6)	0.77151	-0.37424	0.39846	0.39962
V1763	FA(20:1)	0.71009	-0.49392	0.39918	0.39883
V1269	TG(18:2-17:1-18:2)	1.2685	0.34317	0.39925	0.39876
V893	PG(18:1-22:6)	0.9094	-0.13701	0.39947	0.39851
V1597	TG(16:0p-18:0-24:7)	0.91012	-0.13587	0.40019	0.39774
V2117	PG(20:5-22:6)	1.1559	0.20907	0.40154	0.39627
V1654	TG(18:0p-22:3-22:4)	0.84746	-0.23878	0.40204	0.39573
V1605	TG(16:0e-20:4-23:4)/TG(16:0p-21:3-22:4)	0.89693	-0.15693	0.40209	0.39567
V1828	OAHFA(18:2-24:6)	0.67171	-0.57408	0.40266	0.39506
V1427	TG(17:0-22:6-22:6)	0.78106	-0.3565	0.40351	0.39414
V1957	PE(19:1-18:2)	1.1155	0.15774	0.4045	0.39308
V1120	TG(4:0-18:2-18:2)	1.6876	0.75495	0.40479	0.39277
V1400	TG(17:0-20:4-22:5)	0.83896	-0.25332	0.40499	0.39256
V970	PIP(34:2-18:1)	0.84593	-0.24138	0.40583	0.39165
V733	PE(20:1-18:1)	0.94253	-0.085387	0.40593	0.39155
V1363	TG(18:0-16:0-24:0)	0.81966	-0.28691	0.40611	0.39135
V760	PE(18:1-23:2)	0.64916	-0.62335	0.40632	0.39113
V1738	CL(18:2-18:1-18:1-18:2)	0.84909	-0.23602	0.40641	0.39104
V736	PE(16:0-22:4)	1.0897	0.12392	0.40665	0.39078
V1278	TG(18:0-18:0-18:1)	1.064	0.089481	0.40698	0.39043
V10	CE(17:0)	0.90043	-0.15132	0.40725	0.39014
V2306	PS(17:1-18:1)	0.75634	-0.4029	0.40733	0.39005
V1591	TG(18:0e-18:0-22:5)/TG(18:0p-18:0-22:4)	1.1164	0.15889	0.40753	0.38984
V674	PC(18:1p-23:6)	1.1521	0.20432	0.40754	0.38983
V419	PC(16:0-13:1)	0.89037	-0.16752	0.40782	0.38953
V397	LPE(18:0e)	0.69413	-0.52673	0.40809	0.38925
V1230	TG(15:0-18:1-18:2)	1.3143	0.39424	0.40818	0.38915
V1657	TG(18:0e-22:4-22:5)	0.87372	-0.19475	0.4085	0.38881
V1827	OAHFA(18:1-24:6)	0.72969	-0.45464	0.40874	0.38856
V239	DG(22:0-24:0)	0.65502	-0.61039	0.40919	0.38808
V1760	CL(20:5-18:2-18:2-20:4)	0.83473	-0.26062	0.40927	0.38799
V862	PE(20:1p-22:6)	1.1432	0.1931	0.40968	0.38755
V825	PE(16:0e-22:3)	0.81099	-0.30225	0.41043	0.38676
V343	LPC(22:3)	0.72278	-0.46837	0.41048	0.38671
V1170	TG(16:0-9:0-20:5)	1.1777	0.23593	0.4113	0.38585
V1491	TG(22:6-22:6-22:6)	0.85744	-0.22188	0.41179	0.38533
V623	PC(14:0e-20:4)	1.2316	0.30055	0.41231	0.38478
V1488	TG(22:4-22:6-22:6)	0.8397	-0.25206	0.41319	0.38385
V1233	TG(15:0-18:2-18:2)	1.3157	0.39587	0.41325	0.38379
V1834	PC(14:0-18:3)	0.81787	-0.29005	0.41335	0.38369
V4	CE(14:0)	2.9723	1.5716	0.41371	0.3833
V2192	PI(18:0-22:4)	0.84946	-0.23538	0.4141	0.3829
V1516	TG(16:0e-16:1-18:2)	1.1517	0.20378	0.41433	0.38265
V844	PE(16:1p-24:2)/PE(18:0e-22:4)	0.93428	-0.098079	0.41573	0.38119
V945	PI(18:0-18:1)	0.73835	-0.43762	0.41582	0.3811
V228	DG(22:0-22:6)	0.81062	-0.3029	0.41635	0.38054
V1664	TG(20:1p-22:4-22:4)	0.93367	-0.099009	0.41647	0.38042
V926	phSM(d16:1/16:0)	0.87096	-0.19933	0.41675	0.38012
V2023	PE(20:0e-18:2)	0.89374	-0.16208	0.41748	0.37937
V472	PC(16:0-20:4)	1.2511	0.32325	0.41765	0.37919
V1818	LPI(18:0)	0.82407	-0.27916	0.41978	0.37697
V1984	PE(20:4-20:4)	1.3308	0.41232	0.42034	0.3764
V2146	PI(16:3-16:3)	1.5211	0.60508	0.42048	0.37626
V1256	TG(16:1-18:3-18:3)	1.1976	0.26016	0.42057	0.37617
V1927	PC(18:0p-22:5)	1.0967	0.13314	0.42077	0.37595
V1387	TG(22:5-18:2-18:2)	1.3382	0.42034	0.42134	0.37537
V1646	TG(18:0p-22:0-22:4)	1.1299	0.17617	0.42134	0.37536
V1937	PE(16:1-17:1)	0.67446	-0.56819	0.42141	0.3753
V1514	TG(16:0e-16:0-18:2)/TG(16:0p-16:0-18:1)	1.1097	0.15012	0.42232	0.37436
V215	DG(20:5-23:0)	0.82623	-0.27538	0.42313	0.37353
V1138	TG(6:0-18:1-18:2)	1.5667	0.64775	0.42388	0.37275
V322	LPC(18:0)	0.73915	-0.43605	0.42395	0.37269
V1813	LPG(18:2)	0.78068	-0.3572	0.42446	0.37216
V813	PE(14:0p-22:6)	1.3374	0.41945	0.42498	0.37163
V1633	TG(16:0e-22:5-23:0)/TG(16:0p-22:4-23:0)	1.1844	0.24417	0.4253	0.3713
V1845	PC(16:0-20:2)	0.91251	-0.13208	0.42557	0.37103
V1497	TG(24:3-22:4-22:4)	0.77939	-0.35959	0.42636	0.37022
V388	LPE(21:0)	0.76162	-0.39286	0.42672	0.36986
V792	PE(16:0p-16:0)	0.90608	-0.14229	0.42715	0.36942
V1568	TG(18:0p-18:0-20:3)	1.0927	0.12787	0.42731	0.36925
V362	LPC(16:0p)	1.6068	0.68419	0.42785	0.36871
V453	PC(16:2-18:4)	0.81235	-0.29983	0.42837	0.36818
V2128	PG(22:5-22:6)	0.88409	-0.17774	0.4284	0.36815
V1443	TG(22:4-18:2-22:6)	0.84198	-0.24814	0.429	0.36754
V1959	PE(17:1-20:4)	0.85758	-0.22166	0.4293	0.36724
V788	PE(8:0e-10:0)	0.78733	-0.34496	0.42936	0.36718
V1494	TG(20:1-22:4-24:1)	1.2465	0.31791	0.42939	0.36715
V1887	PC(22:0-20:4)	0.9176	-0.12407	0.42958	0.36695
V857	PE(20:0e-22:4)	0.9062	-0.1421	0.42961	0.36693
V1689	ZyE(22:6)	0.87559	-0.19168	0.42961	0.36692
V398	LPE(18:0e)-2	0.75851	-0.39876	0.42977	0.36676
V1639	TG(18:2p-22:4-22:4)	0.8243	-0.27876	0.42986	0.36668
V1262	TG(18:0-17:0-18:1)	1.1296	0.17577	0.43063	0.3659
V275	CerG3GNAc1(d18:1/16:0)	0.92968	-0.1052	0.43154	0.36498
V1559	TG(16:0e-17:0-22:6)	0.87061	-0.19991	0.43173	0.36479
V2321	PS(18:1-20:4)	0.82755	-0.27308	0.43285	0.36366
V1961	PE(18:0-20:1)	0.92868	-0.10675	0.43411	0.36241
V336	LPC(20:4)	1.4593	0.54525	0.43427	0.36224
V1876	PC(20:2-20:4)	0.90198	-0.14883	0.4346	0.36191
V15	CE(18:3)	0.76006	-0.39581	0.4347	0.36181
V1144	TG(4:0-16:0-22:6)	1.5083	0.59293	0.43472	0.36179
V1774	FA(22:6)	0.72702	-0.45993	0.43556	0.36095
V1015	SM(d12:0/20:4)	1.0462	0.065168	0.43558	0.36093
V7	CE(16:0)	2.5227	1.335	0.43614	0.36037
V1161	TG(8:0-18:2-18:3)	1.3201	0.40063	0.43619	0.36033
V83	Cer(d18:0/24:0)	0.90157	-0.14949	0.43702	0.3595
V452	PC(16:2-18:3)	0.79978	-0.32233	0.43705	0.35947
V502	PC(18:0-20:3)	0.91918	-0.12159	0.43761	0.35891
V294	CerG1(d18:1/22:2)	0.57032	-0.81016	0.43793	0.35859
V796	PE(16:0p-18:2)	0.89018	-0.16784	0.43867	0.35786
V1458	TG(18:0-22:3-22:4)	0.86644	-0.20684	0.43885	0.35769
V2168	PI(17:0-20:3)	1.6323	0.70689	0.44007	0.35648
V1566	TG(16:1p-20:1-20:1)	1.0977	0.13445	0.44086	0.3557
V1618	TG(18:0e-20:1-22:4)/TG(18:0p-20:0-22:4)	1.1581	0.21181	0.44089	0.35566
V244	DG(24:4-22:4)	0.8694	-0.2019	0.44228	0.35431
V1445	TG(22:5-18:2-22:6)	0.77644	-0.36505	0.44347	0.35314
V349	LPC(22:6)	0.82394	-0.27939	0.44363	0.35298
V1895	PC(22:4-22:6)	0.90096	-0.15046	0.44404	0.35258
V1302	TG(19:5-18:2-18:3)	1.1454	0.19588	0.44431	0.35231
V408	PC(4:0-18:0)	1.5604	0.64192	0.44508	0.35156
V112	DG(16:1-17:1)	1.2392	0.30937	0.44518	0.35147
V1370	TG(14:0-22:6-22:6)	0.7853	-0.34869	0.4453	0.35135
V1648	TG(18:0e-22:2-22:4)/TG(18:0p-22:1-22:4)	1.1395	0.18835	0.44696	0.34973
V2286	PMe(27:6-18:0)	0.91566	-0.12712	0.44735	0.34935
V118	DG(16:0-18:1)	1.1471	0.19805	0.44806	0.34867
V1588	TG(18:0e-18:0-22:4)	1.1542	0.20687	0.44881	0.34794
V2091	PG(18:1-20:2)	1.2711	0.34603	0.44903	0.34773
V1405	TG(18:1-20:5-22:5)	0.83756	-0.25574	0.44957	0.3472
V378	LPE(17:0)	0.79573	-0.32964	0.44985	0.34693
V174	DG(22:2-18:2)	1.0647	0.09048	0.45002	0.34677
V124	DG(17:0-18:2)	0.89304	-0.1632	0.45037	0.34643
V1102	TG(4:0-16:1-18:2)	1.6584	0.72976	0.45041	0.34639
V1533	TG(18:0p-14:0-20:4)	0.84996	-0.23454	0.45109	0.34574
V1874	PC(18:0-22:5)	1.1313	0.17794	0.45122	0.34562
V423	PC(12:0-18:2)	0.76951	-0.37799	0.45136	0.34548
V2102	PG(18:0-22:4)	0.85456	-0.22675	0.45153	0.34531
V25	CE(20:6)	0.84565	-0.24187	0.45256	0.34432
V2059	PE(20:0e-22:6)	1.0568	0.079696	0.45376	0.34318
V922	PG(22:4-24:6)	0.87929	-0.1856	0.45542	0.34158
V1616	TG(18:0e-20:1-22:4)/TG(18:0p-20:0-22:4)	1.176	0.2339	0.45896	0.33823
V2383	SM(d20:0/18:1)	1.0332	0.047112	0.45911	0.33808
V1784	LPC(20:4)	0.77211	-0.37313	0.45928	0.33792
V543	PC(20:4-20:4)	1.0907	0.12527	0.45943	0.33778
V1276	TG(17:4-16:0-20:4)	1.2298	0.2984	0.45989	0.33734
V1771	FA(22:3)	0.72642	-0.46112	0.46063	0.33665
V720	PE(16:0-20:4)	1.2763	0.35196	0.46087	0.33642
V402	LPE(20:0p)	0.78035	-0.35782	0.46122	0.33609
V1318	TG(18:1-17:2-20:5)	1.1306	0.1771	0.46181	0.33554
V2025	PE(20:0p-18:1)	1.1705	0.22718	0.46191	0.33544
V1055	SM(d16:0/24:3)	0.91353	-0.13048	0.46207	0.33529
V553	PC(18:0-24:0)	0.71041	-0.49327	0.46289	0.33453
V1617	TG(18:1p-19:0-23:3)	1.083	0.11498	0.46403	0.33345
V157	DG(18:2-20:4)	1.079	0.10976	0.46425	0.33325
V412	PC(14:1-12:0)	0.681	-0.55427	0.46461	0.33291
V2392	SM(d18:2/23:0)	0.77468	-0.36833	0.46469	0.33283
V1308	TG(17:0-18:1-20:3)	0.95567	-0.065419	0.46599	0.33163
V425	PC(15:0-16:0)	0.92429	-0.11359	0.46767	0.33006
V377	LPE(16:1)	0.69977	-0.51504	0.46769	0.33004
V2310	PS(18:1-18:2)	0.92585	-0.11116	0.46793	0.32982
V290	CerG1(d18:1/20:0)	0.95203	-0.070925	0.46844	0.32934
V125	DG(18:0-18:0)	1.086	0.11897	0.46862	0.32918
V1811	LPE(18:1p)	0.6568	-0.60647	0.46867	0.32913
V704	PE(16:0-18:2)	0.79843	-0.32476	0.46991	0.32799
V2072	PG(16:1-18:2)	0.85612	-0.22412	0.46991	0.32798
V1527	TG(18:0e-16:0-18:1)/TG(18:0p-16:0-18:0)	1.0731	0.10184	0.47044	0.32749
V493	PC(18:1-19:4)	0.88483	-0.17652	0.47161	0.32641
V2254	PMe(18:1-18:1)	0.60011	-0.73671	0.47161	0.32641
V1729	CL(18:2-16:1-18:2-18:1)	0.83293	-0.26374	0.47191	0.32614
V1792	LPE(17:0)	0.81905	-0.28798	0.47265	0.32546
V751	PE(18:0-22:5)	1.0671	0.09373	0.47328	0.32489
V1690	Cer (d18:1/17:0)	0.90813	-0.13903	0.47374	0.32446
V2148	PI(16:1-17:0)	1.2313	0.30021	0.47384	0.32437
V1570	TG(18:0e-16:0-22:5)	0.92511	-0.1123	0.47391	0.3243
V1486	TG(22:4-22:5-22:5)	0.79815	-0.32527	0.4746	0.32367
V2396	SM(d22:1/20:1)	0.97271	-0.039921	0.47467	0.32361
V1707	CerG2GNAc1(d16:1/16:0)	0.72847	-0.45707	0.47495	0.32335
V707	PE(16:1-18:4)	0.76691	-0.38286	0.47512	0.3232
V1232	TG(16:1-17:1-18:2)	1.2467	0.31806	0.47651	0.32193
V1323	TG(18:0-16:0-22:1)	1.1003	0.13789	0.47736	0.32115
V661	PC(16:0e-23:6)	0.96031	-0.058435	0.47749	0.32104
V2360	PS(25:4-20:4)	0.92278	-0.11594	0.47865	0.31998
V153	DG(18:2-20:3)	1.1009	0.13866	0.47897	0.31969
V1863	PC(19:0-20:4)	0.88948	-0.16896	0.47925	0.31944
V1804	LPE(22:6)	0.785	-0.34924	0.47984	0.3189
V2249	PMe(16:1-18:2)	0.5959	-0.74685	0.48051	0.3183
V1012	SM(d16:2/15:0)	1.0895	0.12371	0.48073	0.3181
V832	PE(18:0p-20:4)	1.0434	0.061299	0.48096	0.31789
V193	DG(19:4-22:4)	1.4947	0.57987	0.48175	0.31718
V1361	TG(18:2-18:2-21:5)	1.2101	0.27508	0.48197	0.31698
V245	DG(24:2-24:2)	0.68817	-0.53916	0.48229	0.31669
V2381	SM(d18:1/18:1)	0.9579	-0.062055	0.48242	0.31657
V775	PE(25:1-18:4)	1.0357	0.050634	0.48292	0.31612
V288	CerG1(d18:1/18:0)	0.92728	-0.10892	0.48295	0.3161
V1829	OAHFA(18:1-26:6)	0.69233	-0.53046	0.48358	0.31553
V93	Cer(d18:0/26:0)	1.2361	0.3058	0.48463	0.31459
V2282	PMe(22:4-20:4)	0.6623	-0.59444	0.48471	0.31451
V1346	TG(16:0-20:4-20:5)	1.0805	0.11172	0.48479	0.31445
V121	DG(18:2-16:2)	1.2763	0.35197	0.48483	0.31441
V105	DG(16:0-16:0)	1.0837	0.11594	0.48508	0.31419
V1307	TG(19:1-18:1-18:2)	1.1216	0.16556	0.48564	0.31368
V605	PC(10:0p-12:0)	0.80438	-0.31405	0.48619	0.31319
V1022	SM(d18:1/16:0)	1.1754	0.23317	0.48849	0.31114
V129	DG(16:0-20:2)	0.90903	-0.1376	0.48859	0.31106
V375	LPE(12:0)	0.8738	-0.19462	0.48869	0.31097
V175	DG(18:0-22:4)	0.89767	-0.15575	0.48871	0.31095
V2227	PIP(34:2-18:2)	0.84402	-0.24465	0.4895	0.31025
V1407	TG(16:0-22:6-22:6)	0.8394	-0.25258	0.48977	0.31
V1163	TG(6:0-16:0-22:6)	1.5611	0.64257	0.4907	0.30919
V1334	TG(16:0-18:1-22:4)	1.0538	0.075554	0.49138	0.30858
V1082	SM(d20:1/24:3)	0.95209	-0.070831	0.4915	0.30847
V1114	TG(4:0-18:1-18:1)	1.4409	0.52701	0.49194	0.30809
V23	CE(20:4)/ZyE(20:3)	0.86818	-0.20393	0.49197	0.30806
V1193	TG(16:1-14:0-18:2)	1.2734	0.3487	0.49304	0.30712
V2110	PG(18:1-22:6)	0.91212	-0.13271	0.49315	0.30702
V411	PC(14:0-12:0)	0.61836	-0.69349	0.49373	0.30651
V449	PC(16:1-18:2)	1.4114	0.49713	0.49408	0.3062
V1677	TG(20:0p-22:4-22:4)	1.0666	0.093003	0.49639	0.30418
V387	LPE(20:5)	0.76672	-0.38322	0.49644	0.30413
V2190	PI(18:1-22:2)	0.92966	-0.10522	0.4966	0.30399
V1842	PC(15:0-20:4)	0.87004	-0.20085	0.49687	0.30376
V1408	TG(16:0-22:6-22:6)	0.88973	-0.16857	0.49735	0.30334
V433	PC(12:0-20:4)	0.80285	-0.3168	0.49741	0.30329
V856	PE(18:0p-24:2)	0.9537	-0.068391	0.4998	0.3012
V1257	TG(14:0-18:3-20:5)	1.1156	0.15776	0.5012	0.29999
V609	PC(15:0e-16:0)	1.0482	0.067981	0.5014	0.29982
V37	CE(24:0)	1.3083	0.38767	0.5019	0.29938
V1287	TG(18:1-18:3-18:1)	0.76778	-0.38123	0.50205	0.29925
V677	PC(20:0p-22:2)	0.83941	-0.25255	0.50243	0.29892
V1547	TG(16:0e-16:0-22:4)	1.1711	0.22787	0.5031	0.29834
V1336	TG(18:0-16:0-22:6)	0.895	-0.16005	0.50316	0.2983
V20	CE(20:2)	0.84219	-0.24778	0.50353	0.29797
V1821	LPMe(18:0)	0.63143	-0.66331	0.5036	0.29791
V1831	PC(16:0-16:0)	0.97193	-0.041069	0.50436	0.29726
V1951	PE(16:0-20:3)	1.3446	0.4272	0.5052	0.29653
V182	DG(18:1-22:5)	0.87814	-0.18747	0.50523	0.29651
V2057	PE(18:0e-24:6)	1.054	0.075896	0.5057	0.2961
V1507	TG(16:0e-16:0-16:0)	0.90548	-0.14324	0.50629	0.2956
V1975	PE(18:1-22:1)	0.90242	-0.14813	0.5072	0.29482
V1004	SiE(22:6)	0.80085	-0.3204	0.50803	0.29411
V1577	TG(18:0e-19:0-20:4)	1.1107	0.15141	0.50852	0.29369
V1518	TG(16:0e-12:0-22:6)	1.4188	0.50465	0.50876	0.29349
V691	PE(16:0-14:0)	1.1145	0.15646	0.50888	0.29338
V1898	PC(24:0-20:4)	0.92739	-0.10875	0.50949	0.29287
V1368	TG(18:3-18:2-22:6)	0.80866	-0.3064	0.50972	0.29267
V1300	TG(18:3-18:3-18:3)	1.2646	0.33865	0.50973	0.29266
V1600	TG(16:0p-21:3-22:6)	0.85321	-0.22903	0.51006	0.29237
V866	PE(20:0e-24:0)	0.91748	-0.12426	0.51057	0.29194
V1981	PE(18:1-22:5)	0.89754	-0.15595	0.51145	0.2912
V1531	TG(18:1p-16:0-18:2)	0.90964	-0.13664	0.51191	0.2908
V1212	TG(18:0-16:0-16:0)	0.8591	-0.21911	0.51295	0.28992
V1541	TG(14:0p-20:0-20:0)	1.0796	0.11052	0.5131	0.2898
V195	DG(20:4-22:6)	1.2339	0.30318	0.51322	0.2897
V708	PE(17:0-18:0)	0.85086	-0.23301	0.51324	0.28968
V1691	Cer (d16:1/19:0)	0.91747	-0.12427	0.51361	0.28936
V1101	TG(4:0-16:0-18:2)	1.4119	0.49761	0.51423	0.28885
V22	CE(20:4)	0.88802	-0.17133	0.51454	0.28858
V861	PE(20:0p-22:6)	1.0493	0.069449	0.51459	0.28854
V1200	TG(12:0-18:2-18:3)	1.3006	0.37919	0.5155	0.28778
V2239	PIP(38:6-18:2)	0.85637	-0.22369	0.51599	0.28736
V17	CE(19:1)	1.2236	0.29112	0.51653	0.28691
V855	PE(18:2p-22:6)	0.90935	-0.13709	0.51667	0.28679
V1380	TG(18:1-18:1-22:4)	0.89015	-0.16788	0.5167	0.28676
V1543	TG(14:0e-20:1-20:1)/TG(18:0p-16:0-20:1)	1.1137	0.15538	0.51678	0.28669
V1879	PC(18:2-22:6)	1.0607	0.085027	0.51724	0.28631
V877	PG(18:2-18:2)	1.1208	0.16453	0.51775	0.28588
V326	LPC(18:4)	0.84102	-0.24978	0.51783	0.28581
V1186	TG(15:0-14:0-18:2)	1.1439	0.19399	0.51926	0.28462
V657	PC(16:1p-22:7)	0.91878	-0.12221	0.51926	0.28462
V1636	TG(16:0p-22:6-23:0)	0.82887	-0.27078	0.51927	0.28461
V1044	SM(d20:0/18:1)	0.96637	-0.049356	0.51929	0.28459
V1930	PE(16:1-14:0)	1.1639	0.21895	0.52022	0.28381
V507	PC(16:1-22:3)	0.93596	-0.095488	0.52118	0.28301
V1202	TG(12:0-18:2-18:4)	1.3439	0.42645	0.52126	0.28294
V2178	PI(16:0-22:4)	0.90566	-0.14296	0.5223	0.28208
V246	DG(24:2-24:4)	0.78997	-0.34012	0.52258	0.28184
V1406	TG(16:0-22:5-22:6)	0.87108	-0.19913	0.52304	0.28147
V1524	TG(18:0e-16:0-18:0)	0.91674	-0.12542	0.52351	0.28107
V217	DG(21:4-22:4)	1.3232	0.40405	0.52354	0.28105
V2397	SM(d22:0/20:2)	0.95389	-0.068102	0.52366	0.28095
V2002	PE(18:1p-14:0)	0.91616	-0.12632	0.52386	0.28079
V2244	PMe(16:0-17:0)	1.088	0.12169	0.52448	0.28027
V1020	SM(d16:0/18:0)	1.0846	0.1171	0.5256	0.27935
V1643	TG(18:2p-22:4-22:6)	1.0778	0.10813	0.52602	0.27899
V1802	LPE(22:4)	0.80411	-0.31454	0.5261	0.27893
V1727	CL(18:2-16:1-18:1-18:1)	0.83137	-0.26644	0.52617	0.27888
V2322	PS(18:0-20:5)	0.94276	-0.085044	0.52649	0.27861
V2140	phSM(d24:0/18:1)	1.044	0.062163	0.52661	0.27851
V243	DG(24:1-22:6)	0.80921	-0.30542	0.52664	0.27849
V204	DG(20:0-22:6)	1.1044	0.14331	0.52666	0.27847
V1088	TG(4:0-14:0-16:0)	1.4875	0.57287	0.52716	0.27806
V666	PC(16:0e-24:2)	0.89349	-0.16247	0.52722	0.27801
V1205	TG(15:0-16:0-18:2)	1.1573	0.2108	0.52774	0.27758
V746	PE(19:3-20:3)	0.91102	-0.13445	0.52889	0.27663
V1295	TG(18:3-18:2-18:2)	1.1067	0.14629	0.52923	0.27636
V2142	PI(16:0-16:0)	0.75419	-0.40701	0.52923	0.27636
V2364	PS(25:5-22:6)	0.92783	-0.10807	0.52955	0.2761
V1389	TG(18:1-18:2-22:6)	1.1136	0.15527	0.53256	0.27363
V1258	TG(18:2-13:0-21:6)	1.3111	0.39077	0.53319	0.27312
V1581	TG(16:0p-19:0-22:6)	0.90499	-0.14403	0.5337	0.2727
V1721	CL(18:3-16:1-16:0-18:1)	0.86131	-0.21539	0.53469	0.2719
V1103	TG(4:0-16:2-18:2)	1.5375	0.62061	0.53475	0.27185
V1761	CL(22:6-18:1-20:3-24:1)	1.0836	0.11582	0.53576	0.27103
V2114	PG(18:3-22:6)	0.77301	-0.37143	0.53601	0.27083
V1384	TG(18:1-18:1-22:6)	0.89026	-0.16769	0.53611	0.27075
V1419	TG(18:0-20:1-22:5)	0.87569	-0.1915	0.53647	0.27045
V1992	PE(24:5-18:0)	0.94899	-0.075535	0.5365	0.27043
V1593	TG(18:0e-18:1-22:5)	0.89461	-0.16067	0.53711	0.26993
V1496	TG(22:1-22:4-22:4)	0.84223	-0.24771	0.53833	0.26895
V2090	PG(18:0-20:2)	1.0609	0.085301	0.53854	0.26878
V2048	PE(18:0e-22:5)	0.91829	-0.12298	0.53903	0.26839
V1748	CL(20:2-18:1-18:1-18:1)	1.0933	0.12874	0.5391	0.26833
V1201	TG(12:0-18:2-18:3)	1.1604	0.21463	0.53936	0.26812
V1234	TG(15:0-18:2-18:3)	1.229	0.29747	0.53987	0.26771
V886	PG(20:3-18:2)	0.90943	-0.13697	0.54049	0.26722
V2147	PI(16:0-17:0)	0.78203	-0.3547	0.5405	0.2672
V1026	SM(d16:0/19:0)	1.0449	0.063361	0.54054	0.26717
V702	PE(18:0-16:0)	1.1542	0.20683	0.54066	0.26708
V1658	TG(18:0p-22:4-22:4)	0.92623	-0.11055	0.54156	0.26635
V1554	TG(16:0p-16:1-22:6)	0.88521	-0.1759	0.54284	0.26533
V1217	TG(16:1-16:1-18:1)	1.3457	0.42833	0.54371	0.26463
V1303	TG(17:4-18:2-20:5)	1.1046	0.14353	0.54399	0.26441
V2302	PS(16:0-18:1)	0.92895	-0.10633	0.54402	0.26438
V1409	TG(16:1-22:6-22:6)	0.83404	-0.26181	0.54415	0.26428
V528	PC(16:0-24:2)	1.1589	0.2128	0.54486	0.26372
V663	PC(16:1p-23:6)	1.0495	0.069638	0.54503	0.26358
V2029	PE(16:0e-22:4)	1.0682	0.095182	0.54521	0.26343
V1859	PC(16:0-22:5)	0.94403	-0.083089	0.54598	0.26283
V1705	Cer(d18:1/24:1)	0.96366	-0.053402	0.54643	0.26246
V1221	TG(14:0-18:2-18:2)	1.2147	0.28064	0.54667	0.26227
V534	PC(18:0-22:5)	1.0784	0.10887	0.54743	0.26168
V1890	PC(20:1-22:4)	0.92802	-0.10778	0.54753	0.26159
V1231	TG(16:0-17:1-18:2)	1.187	0.24733	0.54756	0.26157
V1219	TG(14:0-18:2-18:2)	1.2201	0.28694	0.548	0.26122
V272	CerG3(d18:1/16:0)	0.85683	-0.22292	0.54812	0.26113
V1209	TG(16:1-15:0-18:3)	1.179	0.23762	0.54839	0.26091
V1495	TG(22:1-22:3-22:4)	0.8316	-0.26604	0.54857	0.26076
V2260	PMe(19:0-18:2)	0.76481	-0.38683	0.54892	0.26049
V640	PC(14:0p-22:4)	0.92634	-0.11039	0.54946	0.26006
V1585	TG(16:0e-20:4-22:6)/TG(18:1p-20:4-20:4)	0.91759	-0.12407	0.54963	0.25993
V1016	SM(d12:1/20:3)	1.0688	0.096044	0.54972	0.25986
V2045	PE(18:0e-22:4)	1.0549	0.077136	0.54981	0.25979
V1421	TG(18:1-20:2-22:4)	0.90344	-0.1465	0.54988	0.25973
V1072	SM(d16:0/26:5)	0.91376	-0.13011	0.54989	0.25973
V500	PC(18:0-20:1)	1.0743	0.10344	0.5512	0.25869
V436	PC(16:3-16:3)	0.73406	-0.44603	0.55283	0.25741
V1883	PC(20:4-22:6)	1.0661	0.092298	0.55284	0.2574
V150	DG(16:0-22:4)	0.89091	-0.16666	0.55307	0.25722
V764	PE(19:3-22:6)	0.65928	-0.60105	0.55529	0.25548
V656	PC(16:0p-22:6)	1.0629	0.08807	0.55554	0.25528
V1888	PC(22:1-20:4)	1.0517	0.072703	0.55708	0.25408
V1324	TG(14:0-20:4-22:6)	0.84402	-0.24465	0.55792	0.25343
V1216	TG(16:0-16:0-18:3)	1.1828	0.24218	0.5582	0.25321
V64	Cer(d18:0/20:0)	0.87758	-0.1884	0.55913	0.25249
V1971	PE(18:1-21:1)	0.88951	-0.16891	0.55915	0.25247
V296	CerG1(d20:1/21:0)	1.0672	0.093836	0.55981	0.25196
V1028	SM(d18:1/17:0)	0.94797	-0.077092	0.56001	0.25181
V706	PE(16:1-18:3)	0.88787	-0.17158	0.5605	0.25142
V642	PC(16:1p-20:4)	1.1389	0.18767	0.56105	0.251
V1580	TG(16:0p-19:0-22:5)	1.0617	0.086427	0.56156	0.2506
V742	PE(19:0-20:1)	0.91265	-0.13186	0.56183	0.25039
V1573	TG(16:0e-18:1-22:5)	0.94994	-0.074087	0.56273	0.2497
V1354	TG(18:0-17:0-22:4)	0.92496	-0.11254	0.56293	0.24955
V1629	TG(16:0e-22:4-22:5)/TG(16:0p-22:4-22:4)	1.1593	0.21327	0.56349	0.24911
V490	PC(18:0-19:3)	0.96608	-0.049783	0.56492	0.24801
V2374	SM(d18:0/16:0)	1.0656	0.091686	0.56571	0.24741
V711	PE(16:0-19:3)	0.67662	-0.56358	0.56663	0.2467
V1139	TG(6:0-18:1-18:3)	0.87872	-0.18653	0.56713	0.24631
V482	PC(17:1-19:5)	0.72498	-0.46399	0.56751	0.24603
V365	LPC(18:0p)	0.75415	-0.40708	0.56777	0.24583
V1635	TG(18:0e-21:1-22:5)	1.1061	0.14547	0.56952	0.24449
V2084	PG(18:0-19:0)	0.87083	-0.19953	0.56978	0.24429
V688	PE(4:0-24:0)	1.342	0.42434	0.56996	0.24415
V1279	TG(16:2-18:3-20:5)	1.1618	0.21637	0.57059	0.24367
V1673	TG(18:0p-22:4-24:2)	1.0806	0.11186	0.57079	0.24352
V1515	TG(16:0p-16:0-18:2)	1.0926	0.12775	0.57096	0.24339
V1056	SM(d16:0/24:4)	1.1385	0.18719	0.57108	0.24331
V1869	PC(18:1-22:1)	0.95273	-0.069856	0.57264	0.24212
V117	DG(16:0-18:1)	0.89181	-0.16519	0.57353	0.24144
V824	PE(18:0e-20:3)/PE(18:1p-20:1)	0.82101	-0.28453	0.57358	0.24141
V2187	PI(17:0-22:6)	0.91151	-0.13367	0.57406	0.24105
V505	PC(16:0-22:4)	1.0861	0.11919	0.57449	0.24072
V2389	SM(d22:1/18:1)	0.96409	-0.052763	0.57507	0.24028
V1090	TG(4:0-16:0-16:0)	0.75111	-0.4129	0.57658	0.23914
V338	LPC(21:3)	1.223	0.29041	0.57774	0.23827
V2078	PG(18:1-18:2)	0.91203	-0.13285	0.57906	0.23728
V938	phSM(d16:0/23:3)	0.95569	-0.06538	0.57973	0.23677
V1504	TG(24:1-22:4-22:4)	0.86191	-0.21439	0.5805	0.2362
V491	PC(17:0-20:4)	0.90304	-0.14713	0.58114	0.23572
V613	PC(14:0p-18:1)	1.1447	0.19494	0.58115	0.23571
V2304	PS(16:1-19:0)	0.88398	-0.17791	0.58145	0.23548
V700	PE(16:1-17:0)	0.68025	-0.55586	0.58171	0.23529
V1160	TG(18:4-12:0-14:1)	0.90805	-0.13916	0.58209	0.23501
V1958	PE(17:0-20:4)	0.91938	-0.12127	0.5822	0.23493
V778	PE(26:1-18:1)	1.2029	0.2665	0.58301	0.23432
V1475	TG(18:0-22:4-24:1)	1.1493	0.20077	0.58331	0.2341
V1181	TG(10:0-18:2-18:3)	1.2237	0.29128	0.58334	0.23408
V2099	PG(16:1-22:6)	1.2547	0.3274	0.58372	0.23379
V1609	TG(16:0e-22:5-22:6)/TG(16:0p-22:5-22:5)	0.92899	-0.10626	0.58403	0.23356
V2377	SM(d16:1/18:1)	0.91093	-0.13459	0.58493	0.23289
V2395	SM(d18:1/24:0)	1.0294	0.041745	0.58594	0.23215
V1241	TG(16:0-18:1-18:1)	0.8141	-0.29672	0.58636	0.23184
V876	PG(18:2-18:2)	0.93756	-0.093024	0.58648	0.23175
V1753	CL(20:4-18:1-18:1-18:1)	1.0933	0.12873	0.587	0.23136
V1247	TG(16:0-18:2-18:3)	1.1702	0.22678	0.58702	0.23134
V450	PC(18:4-16:0)	1.1963	0.25861	0.58723	0.23119
V588	PC(22:6-23:3)	1.1238	0.16833	0.58783	0.23075
V2129	PG(22:6-22:6)	0.89766	-0.15576	0.58842	0.23031
V1826	OAHFA(16:0-24:6)	0.85327	-0.22892	0.58843	0.23031
V355	LPC(24:4)	0.79105	-0.33815	0.58902	0.22987
V31	CE(22:5)/ZyE(22:4)	0.89166	-0.16543	0.58999	0.22915
V2248	PMe(16:0-18:2)	0.6776	-0.5615	0.59019	0.22901
V766	PE(18:4-24:6)	0.86662	-0.20652	0.59031	0.22892
V2384	SM(d20:1/18:1)	0.96531	-0.050943	0.59036	0.22888
V1697	Cer(d18:1/18:0)	0.92685	-0.10959	0.59075	0.22859
V1970	PE(16:1-22:6)	0.92311	-0.11543	0.59162	0.22796
V1733	CL(18:1-18:1-18:1-18:1)	0.8996	-0.15264	0.59163	0.22795
V1641	TG(18:0e-22:6-22:6)	0.9313	-0.10269	0.59167	0.22792
V2093	PG(18:1-20:3)	0.94267	-0.085174	0.59205	0.22764
V1511	TG(16:0e-16:0-18:1)/TG(18:0p-16:0-16:0)	1.0667	0.093199	0.59223	0.22751
V1832	PC(16:0-16:1)	1.0409	0.057851	0.59419	0.22607
V2276	PMe(18:1-22:6)	0.70601	-0.50225	0.59442	0.2259
V2220	PI(18:0p-20:4)	0.72693	-0.46011	0.59455	0.22581
V1529	TG(18:0p-16:0-18:1)	1.0755	0.10497	0.59457	0.2258
V1006	SM(d16:1/13:0)	0.93351	-0.099267	0.59474	0.22567
V489	PC(17:0-20:3)	1.0975	0.13419	0.59502	0.22547
V2237	PIP(38:6-18:1)	0.86575	-0.20797	0.59582	0.22489
V213	DG(22:4-21:6)	1.2895	0.3668	0.59617	0.22463
V1381	TG(18:1-18:1-22:5)	0.91342	-0.13065	0.59663	0.2243
V2299	PS(16:0-16:1)	1.1401	0.18914	0.59811	0.22322
V1422	TG(16:0-22:1-22:6)	0.90187	-0.14901	0.59868	0.2228
V2086	PG(19:1-18:2)	0.86226	-0.21381	0.59921	0.22242
V2243	PMe(16:0-16:1)	1.1321	0.17896	0.60243	0.22009
V1582	TG(16:1p-19:0-22:6)	0.92793	-0.10792	0.60347	0.21934
V180	DG(22:4-18:2)	0.88366	-0.17844	0.60491	0.21831
V2109	PG(18:2-22:5)	1.0816	0.11322	0.60491	0.21831
V1919	PC(18:1p-20:3)	0.92286	-0.11581	0.60667	0.21705
V2112	PG(18:2-22:6)	1.1145	0.15634	0.60728	0.21661
V1790	LPE(16:0)	0.88699	-0.17302	0.60803	0.21607
V1599	TG(18:0p-20:4-20:4)	0.87006	-0.20082	0.60882	0.21551
V2270	PMe(19:0-20:4)	1.1925	0.25393	0.60933	0.21515
V2071	PG(16:0-18:2)	0.96401	-0.052883	0.60939	0.21511
V1782	LPC(20:1)	0.78206	-0.35464	0.61003	0.21465
V1198	TG(18:1-12:0-18:3)	1.3479	0.43074	0.61088	0.21404
V1301	TG(19:0-17:1-19:0)	1.07	0.097559	0.61102	0.21395
V1325	TG(18:1-17:3-21:6)	1.4183	0.5042	0.61109	0.21389
V641	PC(16:0p-20:4)	1.0546	0.076707	0.61164	0.2135
V1482	TG(22:2-22:4-22:4)	0.82986	-0.26906	0.61247	0.21292
V976	PIP(38:3-18:1)	0.89262	-0.16388	0.61263	0.2128
V1667	TG(20:0p-22:5-22:5)	0.95457	-0.067076	0.61304	0.21251
V607	PC(12:0p-14:0)	0.91248	-0.13213	0.61316	0.21242
V1391	TG(15:0-22:5-22:6)	0.89316	-0.16301	0.61403	0.21181
V745	PE(19:0-20:4)	0.86584	-0.20783	0.6147	0.21133
V1720	CL(18:2-16:0-16:0-18:2)	0.87759	-0.18838	0.61475	0.2113
V1382	TG(18:0-18:1-22:6)	0.89111	-0.16632	0.61612	0.21033
V1528	TG(18:0p-16:0-18:1)/TG(16:0e-18:1-18:1)	1.0794	0.11021	0.6163	0.2102
V1126	TG(6:0-17:1-18:1)	1.1961	0.25839	0.61721	0.20956
V1360	TG(18:1-18:2-21:5)	0.90063	-0.15099	0.61727	0.20953
V1298	TG(16:1-16:1-22:6)	1.2145	0.28038	0.61742	0.20942
V1124	TG(4:0-18:1-19:1)	1.2608	0.33432	0.61746	0.20939
V178	DG(18:0-22:5)	0.88668	-0.17352	0.61822	0.20885
V473	PC(18:2-18:2)	0.85902	-0.21923	0.61878	0.20846
V1960	PE(20:0-18:1)	1.0591	0.082789	0.61931	0.20809
V1191	TG(16:0-16:1-16:1)	1.1642	0.2193	0.61954	0.20793
V991	PS(18:0-22:4)	0.93759	-0.092978	0.61998	0.20762
V693	PE(16:2-14:0)	1.2759	0.35148	0.62	0.20761
V1661	TG(18:2p-22:4-23:0)	1.0887	0.12256	0.62034	0.20737
V1997	PE(22:6-22:6)	0.84021	-0.25118	0.62075	0.20708
V284	CerG1(d18:1/16:0)	1.0969	0.13344	0.62089	0.20699
V1296	TG(18:4-18:2-18:2)	1.1064	0.14591	0.62091	0.20697
V1185	TG(16:1-14:0-17:1)	1.1403	0.18941	0.62188	0.2063
V2262	PMe(17:0-20:4)	0.75547	-0.40456	0.62241	0.20593
V1539	TG(20:0e-16:0-18:0)	1.122	0.16613	0.62317	0.2054
V2083	PG(18:3-18:2)	1.0992	0.13652	0.62427	0.20463
V2359	PS(25:4-20:1)	1.0405	0.057297	0.6255	0.20377
V1341	TG(18:1-18:1-20:5)	1.1164	0.1588	0.6257	0.20363
V953	PI(18:0-20:4)	1.0447	0.063076	0.62658	0.20302
V1552	TG(16:0e-16:0-22:6)	1.0457	0.064418	0.62716	0.20262
V1853	PC(17:0-20:4)	1.0591	0.082876	0.62731	0.20252
V1442	TG(18:1-22:5-22:6)	0.89685	-0.15706	0.62762	0.2023
V1333	TG(18:0-17:2-21:2)	1.0801	0.11117	0.62888	0.20143
V1759	CL(18:2-18:2-18:2-22:6)	0.76841	-0.38004	0.63014	0.20056
V715	PE(20:0-16:1)	0.929	-0.10624	0.63036	0.20041
V2121	PG(20:2-22:5)	0.91481	-0.12845	0.63101	0.19996
V1321	TG(16:0-16:0-24:0)	0.88175	-0.18157	0.63105	0.19993
V1598	TG(18:0e-20:4-20:4)	1.1007	0.13839	0.63112	0.19989
V1857	PC(18:0-20:3)	0.86115	-0.21566	0.63131	0.19976
V925	PG(32:1-16:0)	1.1965	0.25881	0.63313	0.19851
V1337	TG(16:0-18:2-22:4)	1.0621	0.086922	0.63337	0.19834
V1097	TG(6:0-16:0-16:0)	0.84744	-0.23882	0.63347	0.19827
V2328	PS(17:0-22:5)	0.91795	-0.12351	0.63605	0.19651
V1204	TG(15:0-16:0-18:1)	1.0888	0.12273	0.63624	0.19638
V1272	TG(18:3-17:1-18:2)	1.1941	0.25596	0.63634	0.19631
V1899	PC(24:1-20:4)	1.0722	0.10057	0.63671	0.19606
V1085	SM(d20:1/25:0)	0.78614	-0.34715	0.63762	0.19544
V1793	LPE(18:0)-2	1.1105	0.15119	0.63893	0.19454
V510	PC(18:1-20:5)	1.2427	0.31345	0.63908	0.19444
V2011	PE(20:0p-16:0)	0.90998	-0.13609	0.64036	0.19358
V2386	SM(d17:1/22:4)	1.0774	0.1076	0.64195	0.1925
V1379	TG(16:0-20:1-22:4)	1.1392	0.18803	0.64214	0.19237
V236	DG(22:4-22:5)	0.91688	-0.1252	0.64216	0.19235
V1640	TG(18:0e-22:5-22:6)	0.94898	-0.07555	0.64226	0.19229
V429	PC(14:0-18:2)	1.1069	0.14652	0.64351	0.19144
V902	PG(20:4-22:6)	0.94972	-0.074424	0.64402	0.1911
V1675	TG(20:0e-22:4-22:4)	0.93947	-0.090075	0.64535	0.1902
V755	PE(20:4-20:4)	1.1263	0.17164	0.64573	0.18995
V1476	TG(20:1-22:1-22:4)	0.88544	-0.17553	0.64628	0.18958
V1157	TG(10:0-16:1-18:2)	1.2266	0.29466	0.6466	0.18937
V220	DG(22:4-22:6)	1.0752	0.10456	0.64737	0.18885
V2229	PIP(36:3-18:1)	0.89495	-0.16012	0.64801	0.18842
V2264	PMe(20:1-18:1)	0.72425	-0.46545	0.64829	0.18823
V231	DG(22:1-22:6)	0.90659	-0.14148	0.64841	0.18815
V1976	PE(18:0-22:3)	1.0348	0.04935	0.64842	0.18814
V321	LPC(17:4)	0.85093	-0.23288	0.64866	0.18798
V1248	TG(16:0-18:2-18:3)	1.1284	0.17434	0.64926	0.18758
V252	DG(16:1p-18:2)	1.1715	0.22835	0.64934	0.18753
V1728	CL(18:2-16:0-18:2-18:1)	1.1007	0.13836	0.64991	0.18714
V363	LPC(18:0e)	0.80794	-0.30768	0.65029	0.18689
V404	PC(4:0-14:0)	0.7968	-0.32771	0.65145	0.18612
V993	PS(18:0-22:5)	1.0958	0.13205	0.6518	0.18588
V988	PS(16:0-22:5)	0.95203	-0.070921	0.6519	0.18582
V1479	TG(18:1-22:5-24:1)	1.1497	0.20129	0.65208	0.1857
V13	CE(18:1)	1.1072	0.14687	0.65277	0.18524
V1719	CL(18:2-16:0-16:0-18:1)	1.1144	0.15622	0.65279	0.18523
V1625	TG(16:0e-22:4-22:4)	0.85163	-0.2317	0.6541	0.18436
V1017	SM(d16:0/17:0)	1.1233	0.16775	0.65416	0.18432
V668	PC(16:1p-24:2)	1.0475	0.066957	0.65543	0.18348
V2151	PI(16:0-18:1)	0.96972	-0.044362	0.65616	0.18299
V2096	PG(18:3-20:3)	0.94853	-0.076229	0.65667	0.18266
V947	PI(25:3-11:0)	0.95208	-0.070846	0.65712	0.18235
V1253	TG(16:1-18:2-18:3)	1.0873	0.12076	0.65768	0.18199
V430	PC(16:1-16:1)	0.89805	-0.15513	0.6578	0.18191
V1653	TG(18:0e-22:4-22:4)	0.91882	-0.12214	0.658	0.18177
V1455	TG(20:1-20:1-22:4)	0.91918	-0.12159	0.65802	0.18176
V2342	PS(18:0-23:2)	1.0607	0.085002	0.65828	0.18159
V1756	CL(18:2-20:4-18:2-18:1)	0.91562	-0.12718	0.65952	0.18077
V1478	TG(18:0-22:6-24:1)	0.8754	-0.19199	0.66062	0.18005
V2307	PS(17:1-18:2)	1.1907	0.25176	0.66102	0.17979
V2087	PG(18:0-20:0)	0.87933	-0.18552	0.66147	0.17949
V1602	TG(18:0e-19:0-22:5)/TG(18:0p-19:0-22:4)	1.0865	0.11965	0.66284	0.17859
V1578	TG(18:0e-19:1-20:4)/TG(18:0p-17:0-22:4)	0.94915	-0.075287	0.66363	0.17808
V1862	PC(18:2-20:4)	0.94737	-0.078004	0.66486	0.17727
V1146	TG(16:0-9:0-18:1)	0.89713	-0.15661	0.66601	0.17652
V434	PC(18:4-14:0)	1.1087	0.14893	0.66641	0.17626
V2020	PE(14:0p-22:6)	0.90489	-0.14419	0.66666	0.1761
V1206	TG(15:1-16:0-18:2)	1.1307	0.17725	0.66675	0.17604
V1964	PE(18:0-20:3)	0.87284	-0.19621	0.6671	0.17581
V54	Cer(d18:1/16:0)	1.0315	0.044789	0.66733	0.17566
V1404	TG(16:0-22:4-22:6)	0.89283	-0.16354	0.66828	0.17504
V889	PG(18:2-20:4)	1.0445	0.062776	0.66852	0.17489
V954	PI(18:0-20:4)	1.0446	0.062992	0.66854	0.17488
V2107	PG(18:0-22:6)	0.93932	-0.090314	0.66882	0.17469
V2218	PI(16:0e-20:4)	1.0637	0.089035	0.66915	0.17448
V323	LPC(18:1)	0.83113	-0.26685	0.67041	0.17366
V1184	TG(15:0-16:0-16:1)	0.92936	-0.1057	0.67152	0.17294
V1268	TG(19:2-17:1-17:1)	1.0799	0.11093	0.67185	0.17273
V1708	CerG2GNAc1(d18:1/18:0)	0.7255	-0.46296	0.67221	0.1725
V2211	PI(20:2-23:0)	0.9722	-0.040674	0.67322	0.17184
V676	PC(18:0p-24:2)	1.1454	0.19588	0.67466	0.17091
V373	LPC(20:0p)	1.4411	0.52719	0.67556	0.17034
V1716	CL(18:1-16:0-18:0-16:1)	1.1066	0.14612	0.67598	0.17007
V2123	PG(22:4-20:4)	0.87584	-0.19127	0.67602	0.17004
V888	PG(18:1-20:5)	0.88425	-0.17748	0.67642	0.16978
V2300	PS(16:0-17:0)	1.0825	0.11434	0.67674	0.16958
V2021	PE(16:0p-21:1)	0.88858	-0.17042	0.67713	0.16933
V2319	PS(18:0-20:4)	0.92466	-0.11301	0.67737	0.16917
V2005	PE(16:0e-18:1)	1.0403	0.056941	0.67768	0.16897
V1109	TG(12:0-14:0-14:0)	1.2317	0.30071	0.6778	0.1689
V1931	PE(16:1-15:0)	0.82225	-0.28234	0.67869	0.16833
V2216	PI(22:0-24:3)	1.0947	0.13049	0.67871	0.16831
V1849	PC(16:1-20:4)	1.0674	0.094095	0.68011	0.16742
V542	PC(16:1-24:7)	1.0818	0.11346	0.68022	0.16735
V683	PC(20:1p-24:1)	1.026	0.037054	0.68046	0.1672
V1172	TG(16:0-14:0-16:1)	1.1355	0.18329	0.68054	0.16715
V1525	TG(18:0e-16:0-18:1)/TG(18:0p-16:0-18:0)	1.0603	0.084427	0.6809	0.16692
V1099	TG(4:0-16:0-18:1)	1.2031	0.26673	0.68168	0.16642
V1162	TG(6:0-18:1-20:5)	1.2066	0.27098	0.68176	0.16637
V649	PC(16:0e-22:2)	0.86206	-0.21415	0.68299	0.16558
V50	Cer(d16:0/16:2)	1.1314	0.17806	0.68316	0.16548
V1115	TG(6:0-16:0-18:2)	1.1661	0.22171	0.68416	0.16484
V2259	PMe(19:0-18:1)	1.2012	0.26443	0.68451	0.16462
V763	PE(19:0-22:6)	0.94469	-0.082094	0.68621	0.16354
V205	DG(20:1-22:6)	0.93155	-0.1023	0.68671	0.16322
V49	Cer(d16:0/16:0)	0.90701	-0.1408	0.68687	0.16313
V562	PC(24:4-18:0)	0.93689	-0.094043	0.68705	0.16301
V21	CE(20:3)/ZyE(20:2)	0.90748	-0.14005	0.68729	0.16286
V1967	PE(18:1-20:4)	1.033	0.046907	0.68772	0.16259
V2186	PI(17:0-22:5)	0.92104	-0.11867	0.68777	0.16256
V2183	PI(18:1-21:2)	0.96193	-0.055997	0.68811	0.16234
V563	PC(20:0-22:5)	1.0335	0.047549	0.68824	0.16226
V1725	CL(18:2-16:0-18:1-18:1)	0.92747	-0.10862	0.68913	0.1617
V1601	TG(18:0e-19:0-22:4)	1.0982	0.13515	0.68981	0.16127
V1696	Cer(d18:1/17:0)	0.95109	-0.072339	0.6899	0.16121
V440	PC(15:0-18:3)	0.8655	-0.2084	0.69091	0.16058
V1149	TG(16:0-9:0-18:2)	1.1145	0.15636	0.69169	0.16009
V728	PE(16:1-21:5)	0.92302	-0.11557	0.69179	0.16002
V628	PC(16:1p-19:0)	0.96898	-0.045459	0.69186	0.15998
V1453	TG(18:0-22:1-22:4)	0.92126	-0.11831	0.69204	0.15987
V726	PE(18:2-19:2)	1.2008	0.26399	0.69204	0.15987
V2017	PE(16:0p-20:4)	0.97779	-0.032408	0.69267	0.15948
V1021	SM(d18:0/16:0)	1.0399	0.056391	0.69322	0.15913
V1722	CL(17:1-18:1-16:0-18:1)	0.9353	-0.096495	0.69399	0.15865
V1925	PC(18:0p-22:4)	0.90528	-0.14356	0.69421	0.15851
V2164	PI(16:3-20:4)	0.891	-0.1665	0.69538	0.15778
V817	PE(16:1p-21:0)	1.0505	0.071116	0.69571	0.15757
V2292	PMe(18:0p-18:1)	0.7558	-0.40393	0.69608	0.15734
V591	PC(24:6-22:6)	1.0363	0.05139	0.6964	0.15714
V1366	TG(18:2-18:2-22:6)	0.9097	-0.13653	0.69704	0.15674
V1850	PC(14:0-22:6)	0.93465	-0.0975	0.69894	0.15556
V1513	TG(18:0p-16:0-16:0)	1.042	0.059414	0.69984	0.155
V367	LPC(18:1p)	0.86575	-0.20798	0.69992	0.15495
V281	CerG1(d18:1/12:0)	0.78802	-0.3437	0.70007	0.15486
V364	LPC(18:0e)	0.75319	-0.40891	0.70027	0.15473
V1095	TG(6:0-16:0-16:0)	0.81952	-0.28716	0.70261	0.15328
V320	LPC(17:3)	0.92173	-0.11758	0.70263	0.15327
V1955	PE(18:1-19:0)	0.95902	-0.060373	0.70286	0.15313
V903	PG(20:4-22:6)	0.96727	-0.048006	0.70341	0.15279
V1521	TG(20:1p-15:0-16:0)	1.063	0.088097	0.70377	0.15257
V47	Cer(d14:0/16:0)	0.93875	-0.091182	0.70381	0.15254
V283	CerG1(d18:0/16:0)	1.0818	0.11343	0.70568	0.15139
V2139	phSM(d18:0/18:2)	1.116	0.15836	0.70613	0.15112
V2031	PE(16:0p-22:4)	0.96802	-0.046886	0.70675	0.15074
V1805	LPE(16:0e)	1.1222	0.16637	0.70699	0.15059
V1274	TG(18:3-17:2-18:2)	1.1556	0.20863	0.70741	0.15033
V718	PE(16:0-20:3)	0.95746	-0.062711	0.70855	0.14963
V1575	TG(16:0e-18:1-22:6)/TG(18:0p-16:0-22:6)	1.0501	0.07058	0.70877	0.14949
V1122	TG(4:0-14:0-22:6)	1.2581	0.33119	0.709	0.14935
V128	DG(16:0-20:2)	0.95404	-0.067883	0.70901	0.14935
V2263	PMe(17:1-20:4)	0.79926	-0.32326	0.70901	0.14934
V2240	PIP(38:4-20:2)	0.90532	-0.1435	0.70969	0.14893
V913	PG(22:5-22:5)	1.0731	0.10176	0.71028	0.14857
V512	PC(18:2-20:4)	1.0325	0.046111	0.71034	0.14853
V1225	TG(16:0-12:0-22:6)	0.84657	-0.24029	0.7113	0.14795
V107	DG(16:2-16:3)	1.1191	0.16229	0.71161	0.14776
V1549	TG(16:0e-16:0-22:5)	1.0683	0.095263	0.71261	0.14715
V415	PC(16:1-12:0)	1.1645	0.21965	0.71285	0.147
V2013	PE(18:0e-18:2)	0.9655	-0.050651	0.71447	0.14602
V2256	PMe(16:0-20:4)	0.75867	-0.39845	0.71453	0.14598
V2105	PG(18:2-22:4)	0.95961	-0.059485	0.71489	0.14576
V994	PS(18:0-22:6)	1.0574	0.080468	0.71682	0.14459
V1698	Cer(d18:1/20:0)	0.95512	-0.066242	0.71697	0.1445
V1897	PC(22:6-22:6)	0.95971	-0.059332	0.71697	0.1445
V880	PG(18:2-18:2)	0.96384	-0.05314	0.71774	0.14403
V2222	PI(18:0p-22:4)	0.93738	-0.093292	0.718	0.14388
V2271	PMe(17:0-22:6)	0.81653	-0.29243	0.7189	0.14333
V1136	TG(6:0-18:1-18:1)	1.1572	0.21061	0.71943	0.14301
V366	LPC(18:0p)	0.84243	-0.24737	0.71969	0.14285
V2043	PE(18:0p-22:3)	1.1001	0.13757	0.72051	0.14236
V219	DG(22:4-22:6)	1.0657	0.091765	0.72067	0.14226
V969	PIP(34:1-18:1)	1.0916	0.12639	0.72125	0.14192
V1385	TG(18:1-18:2-22:5)	0.92442	-0.11338	0.7216	0.1417
V1968	PE(18:2-20:4)	1.1815	0.24061	0.72173	0.14163
V1532	TG(16:0e-18:2-18:2)	1.0568	0.079717	0.72187	0.14154
V235	DG(22:4-22:4)	0.91721	-0.12467	0.72222	0.14133
V2277	PMe(20:4-20:4)	0.7644	-0.38759	0.72236	0.14125
V371	LPC(20:0e)	0.92894	-0.10635	0.72245	0.14119
V2058	PE(20:0p-22:5)	0.93725	-0.093487	0.72296	0.14089
V2353	PS(22:4-21:3)	1.0578	0.081	0.7241	0.1402
V1744	CL(18:2-18:2-18:2-18:2)	0.92551	-0.11168	0.72423	0.14012
V1758	CL(18:2-20:4-20:4-18:2)	0.95369	-0.068406	0.7252	0.13954
V1003	PS(22:3-22:5)	0.91854	-0.12258	0.72537	0.13944
V1293	TG(18:3-18:2-18:2)	1.1228	0.16713	0.7266	0.13871
V1107	TG(12:0-14:0-14:0)	1.1217	0.16571	0.72762	0.13809
V1134	TG(16:0-8:0-18:1)	1.1539	0.20657	0.72783	0.13797
V2196	PI(18:0-22:6)/PI(19:0-20:4)	0.93908	-0.090686	0.72878	0.1374
V901	PG(20:4-22:6)	0.9644	-0.0523	0.72903	0.13725
V548	PC(17:0-24:2)	1.0365	0.051678	0.72938	0.13705
V1545	TG(18:0e-16:0-20:3)	1.0517	0.07279	0.73077	0.13622
V1118	TG(4:0-18:2-18:2)	1.1591	0.21301	0.73215	0.1354
V28	CE(22:2)	1.066	0.092271	0.73253	0.13517
V787	PE(8:0e-8:0)	0.9337	-0.098965	0.73255	0.13516
V255	GM3(d18:1/16:0+O)	0.93688	-0.094067	0.73297	0.13491
V1838	PC(16:0-18:2)	1.1685	0.22461	0.73338	0.13467
V459	PC(16:0-19:4)	0.89191	-0.16504	0.73365	0.13451
V1093	TG(4:0-14:0-18:2)	1.216	0.28217	0.73399	0.13431
V2053	PE(18:2p-22:6)	0.93754	-0.093041	0.7341	0.13424
V1158	TG(8:0-18:1-18:2)	1.1787	0.23721	0.7343	0.13412
V1424	TG(16:0-22:4-22:5)	0.91126	-0.13406	0.7352	0.13359
V1142	TG(4:0-16:0-22:4)	1.1386	0.1872	0.73571	0.1333
V1751	CL(20:2-18:2-18:1-18:2)	0.94664	-0.079105	0.73654	0.1328
V1621	TG(18:0e-20:1-22:5)/TG(18:0p-20:1-22:4)	0.95124	-0.072116	0.73794	0.13198
V2050	PE(18:0e-22:6)	1.0256	0.036444	0.73844	0.13168
V879	PG(18:1-18:3)	1.0573	0.080415	0.7387	0.13153
V1512	TG(16:0e-16:0-18:1)/TG(18:0p-16:0-16:0)	1.0377	0.053417	0.73981	0.13088
V1218	TG(16:0-16:1-18:2)	1.1453	0.19576	0.74074	0.13034
V361	LPC(16:0e)	1.2554	0.32811	0.7409	0.13024
V2274	PMe(18:0-22:6)	0.87126	-0.19882	0.74123	0.13004
V2316	PS(17:0-20:4)	0.97764	-0.032626	0.74129	0.13001
V1104	TG(6:0-15:0-18:0)	0.86111	-0.21573	0.74133	0.12999
V2346	PS(19:1-22:6)	0.95879	-0.060707	0.74161	0.12983
V1045	SM(d20:1/18:1)	1.0458	0.064581	0.74163	0.12981
V333	LPC(20:3)	0.92647	-0.11018	0.74175	0.12974
V1678	TG(20:0e-22:4-22:5)	1.0688	0.096059	0.74189	0.12966
V1310	TG(19:1-18:2-18:2)	1.072	0.10025	0.74221	0.12947
V1907	PC(16:0p-18:1)	1.0328	0.046498	0.7425	0.1293
V1548	TG(16:0e-16:0-22:4)/TG(18:1p-18:1-18:1)	1.0358	0.050676	0.74316	0.12892
V2205	PI(19:1-22:4)	1.0415	0.058607	0.74347	0.12874
V1550	TG(16:0e-16:0-22:5)/TG(18:0p-16:0-20:4)	1.0514	0.072354	0.74368	0.12861
V1319	TG(15:0-18:2-22:6)	1.1011	0.13901	0.74562	0.12748
V2273	PMe(18:0-22:5)	0.81287	-0.29889	0.74568	0.12745
V1434	TG(17:0-22:4-22:5)	0.88368	-0.17841	0.7477	0.12627
V1024	SM(d18:1/16:2)	0.86117	-0.21563	0.74864	0.12573
V1620	TG(18:0e-20:1-22:5)	1.0476	0.067108	0.74928	0.12536
V2189	PI(17:2-22:6)	0.87138	-0.19863	0.74968	0.12512
V2041	PE(18:0p-22:1)	0.929	-0.10626	0.74975	0.12508
V393	LPE(24:0)	0.9208	-0.11904	0.74989	0.125
V169	DG(20:5-20:5)	0.80743	-0.30859	0.7499	0.125
V1534	TG(16:0e-14:0-22:6)	0.95219	-0.070682	0.75053	0.12463
V1254	TG(16:1-14:0-22:5)	0.97153	-0.041664	0.75148	0.12408
V1121	TG(4:0-18:2-18:3)	1.1778	0.23606	0.75162	0.124
V2246	PMe(18:0-16:0)	1.2675	0.34202	0.75181	0.12389
V1894	PC(22:5-20:4)	0.96641	-0.049296	0.75236	0.12357
V1833	PC(14:0-18:2)	0.9267	-0.10982	0.75271	0.12337
V1165	TG(15:0-14:0-16:1)	1.0674	0.094123	0.75331	0.12302
V2370	SM(d14:1-16:1)	1.0384	0.054339	0.75344	0.12295
V1112	TG(6:0-16:0-18:1)	1.1336	0.18097	0.75377	0.12276
V1190	TG(16:0-14:0-18:1)	1.0983	0.13532	0.75441	0.12239
V1634	TG(20:0e-18:2-23:3)/TG(20:0p-18:2-23:2)	1.046	0.064947	0.75477	0.12219
V732	PE(20:0-18:1)	0.97374	-0.038387	0.75509	0.122
V1246	TG(16:0-16:1-20:4)	0.8414	-0.24913	0.75565	0.12168
V1767	FA(20:4)	0.91811	-0.12327	0.75567	0.12167
V1866	PC(17:0-22:6)	1.0319	0.04531	0.7562	0.12136
V1031	SM(d17:1/18:3)	0.9268	-0.10968	0.75649	0.12119
V643	PC(16:1p-20:5)	0.84506	-0.24287	0.75716	0.12081
V1347	TG(20:5-18:2-18:2)	0.90831	-0.13874	0.75813	0.12026
V2065	PG(16:0-16:0)	0.96463	-0.051955	0.75873	0.11991
V2250	PMe(17:0-18:1)	0.90048	-0.15124	0.75963	0.1194
V1166	TG(15:0-12:0-18:2)	1.1025	0.14078	0.75968	0.11937
[truncated: 405 more rows]

## Sheet: POI+MSC VS  POI
varID	Compounds	FC	log2(FC)	raw.pval	#NAME?
V1964	PE(18:0-20:3)	0.43719	-1.1937	1.3838e-06	5.8589
V735	PE(18:0-20:3)	0.47056	-1.0876	3.1861e-06	5.4967
V1074	SM(d18:0/25:0)	1.9898	0.99264	8.277e-06	5.0821
V1039	SM(d16:0/21:0)	2.9608	1.566	1.1634e-05	4.9343
V846	PE(18:0e-22:5)	1.82	0.86393	1.3775e-05	4.8609
V833	PE(16:0p-22:5)	0.27993	-1.8369	1.3984e-05	4.8544
V2397	SM(d22:0/20:2)	1.5267	0.61045	1.47e-05	4.8327
V1043	SM(d17:0/21:0)	1.5084	0.59305	2.2876e-05	4.6406
V210	DG(22:4-20:4)	1.8096	0.85565	2.7179e-05	4.5658
V1047	SM(d16:0/23:0)	2.3401	1.2266	3.7076e-05	4.4309
V672	PC(16:0p-24:7)	0.64943	-0.62274	3.7942e-05	4.4209
V984	PS(18:1-18:1)	2.4326	1.2825	4.423e-05	4.3543
V1068	SM(d16:0/26:2)	1.7696	0.82341	4.9585e-05	4.3046
V1050	SM(d17:0/23:0)	1.929	0.94788	5.9436e-05	4.226
V865	PE(20:0e-23:4)/PE(20:1p-23:2)	2.5785	1.3665	6.9412e-05	4.1586
V490	PC(18:0-19:3)	0.54561	-0.87405	7.7636e-05	4.1099
V1059	SM(d16:0/25:0)	2.055	1.0392	7.9105e-05	4.1018
V1976	PE(18:0-22:3)	0.54776	-0.86837	9.8616e-05	4.0061
V419	PC(16:0-13:1)	0.55832	-0.84083	0.00012974	3.8869
V80	Cer(d18:0/23:0)	2.1303	1.0911	0.00013129	3.8818
V1064	SM(d16:0/26:0)	1.7341	0.79422	0.00014402	3.8416
V1832	PC(16:0-16:1)	0.56544	-0.82255	0.00015242	3.817
V83	Cer(d18:0/24:0)	1.6614	0.73239	0.00016254	3.789
V103	DG(16:2-15:3)	4.5152	2.1748	0.00017625	3.7539
V2216	PI(22:0-24:3)	2.4287	1.2802	0.00019607	3.7076
V2350	PS(22:2-21:0)	0.38791	-1.3662	0.0002552	3.5931
V425	PC(15:0-16:0)	0.66559	-0.5873	0.00034097	3.4673
V2390	SM(d18:0/23:0)	1.7857	0.83652	0.00036821	3.4339
V1151	TG(6:0-18:0-19:4)	2.0418	1.0298	0.00045976	3.3375
V874	PG(18:1-18:1)	0.74896	-0.41704	0.0004794	3.3193
V2134	PG(22:6-23:6)	7.2726	2.8625	0.0005268	3.2784
V2115	PG(18:0-25:0)	0.76687	-0.38294	0.00053755	3.2696
V2362	PS(25:0-22:3)	0.62061	-0.68824	0.00063267	3.1988
V2136	phSM(d18:0/16:1)	0.61735	-0.69585	0.00066557	3.1768
V233	DG(22:4-22:4)	2.2491	1.1693	0.00067393	3.1714
V191	DG(19:0-22:6)	2.3121	1.2092	0.00070554	3.1515
V161	DG(15:0-24:2)	2.1601	1.1111	0.00073505	3.1337
V234	DG(22:4-22:4)	2.2704	1.183	0.00076716	3.1151
V209	DG(22:4-20:4)	1.7267	0.78799	0.00077867	3.1086
V854	PE(18:1p-22:6)	0.7073	-0.49961	0.00078255	3.1065
V55	Cer(d18:1/16:1)	0.50312	-0.99103	0.00085228	3.0694
V139	DG(17:0-20:1)	2.0158	1.0113	0.00085543	3.0678
V185	DG(22:5-18:2)	1.7407	0.79968	0.00085643	3.0673
V1992	PE(24:5-18:0)	0.67062	-0.57643	0.00087242	3.0593
V27	CE(22:1)	0.42299	-1.2413	0.00089344	3.0489
V775	PE(25:1-18:4)	0.75167	-0.41184	0.00092883	3.0321
V989	PS(16:0-22:6)	1.3191	0.39957	0.00095718	3.019
V271	CerG2GNAc1(d18:1/16:0)	0.22376	-2.16	0.00096619	3.0149
V563	PC(20:0-22:5)	0.68114	-0.55398	0.00099419	3.0025
V457	PC(18:0-17:3)	0.71269	-0.48865	0.0010217	2.9907
V1075	SM(d16:0/27:1)	1.4026	0.48807	0.0010329	2.9859
V548	PC(17:0-24:2)	1.5258	0.60958	0.001039	2.9834
V110	DG(16:0-17:0)	1.548	0.63037	0.0010754	2.9684
V462	PC(17:4-18:2)	0.73441	-0.44534	0.0011092	2.955
V70	Cer(d20:0/19:0)	2.2082	1.1429	0.0011283	2.9476
V156	DG(20:3-18:2)	1.8644	0.89871	0.0011574	2.9365
V2195	PI(18:0-22:5)	1.9719	0.97956	0.0011628	2.9345
V2001	PE(16:0p-16:0)	0.65432	-0.61193	0.0012329	2.9091
V1040	SM(d16:0/21:1)	1.4149	0.50066	0.0012525	2.9022
V289	CerG1(d18:1/19:0)	1.5652	0.64636	0.0012622	2.8989
V2318	PS(18:0-20:3)	0.61087	-0.71106	0.0012919	2.8888
V611	PC(16:0e-16:1)	0.62153	-0.6861	0.0013128	2.8818
V159	DG(18:4-20:5)	3.7739	1.916	0.0013227	2.8785
V327	LPC(19:0)-2	0.83752	-0.25581	0.0013577	2.8672
V2154	PI(16:1-18:3)	0.66348	-0.59187	0.0013701	2.8633
V1901	PC(16:0e-16:1)	0.48746	-1.0366	0.0013845	2.8587
V219	DG(22:4-22:6)	1.8335	0.87459	0.0013852	2.8585
V2152	PI(16:0-18:2)	1.5487	0.63109	0.0014181	2.8483
V962	PI(18:0-22:5)	1.6319	0.70659	0.0014751	2.8312
V1988	PE(18:1-24:2)	0.74033	-0.43377	0.0015002	2.8239
V963	PI(18:0-22:6)	1.5579	0.63965	0.0015325	2.8146
V2078	PG(18:1-18:2)	1.5294	0.61296	0.001541	2.8122
V2191	PI(18:0-22:3)	0.44701	-1.1616	0.0016592	2.7801
V1695	Cer(d18:1/16:0+O)	0.5228	-0.93568	0.0016837	2.7737
V2032	PE(16:0e-22:5)/PE(18:0p-20:4)	0.70634	-0.50157	0.0017344	2.7608
V445	PC(16:0-18:1)	0.81029	-0.30348	0.0018194	2.7401
V101	Co(Q10)	1.6088	0.68602	0.0018461	2.7337
V220	DG(22:4-22:6)	1.6917	0.75847	0.0018999	2.7213
V1948	PE(18:0-18:1)	0.7009	-0.51271	0.0020126	2.6962
V1060	SM(d18:1/23:0)	1.5755	0.65585	0.0020685	2.6843
V2396	SM(d22:1/20:1)	0.83591	-0.25858	0.0021887	2.6598
V1904	PC(18:0p-16:0)	0.5708	-0.80894	0.0021898	2.6596
V1513	TG(18:0p-16:0-16:0)	0.61331	-0.70531	0.0021898	2.6596
V45	CE(26:5)/SiE(24:5)	0.49247	-1.0219	0.0022153	2.6546
V198	DG(24:4-18:0)	2.4082	1.268	0.0022274	2.6522
V304	CerG1(d18:1/25:0)	1.4635	0.54941	0.0022374	2.6503
V1965	PE(18:0-20:4)	0.84017	-0.25124	0.0023016	2.638
V2363	PS(25:2-22:5)	0.35173	-1.5074	0.0023153	2.6354
V1815	LPG(22:4)	2.482	1.3115	0.0023887	2.6218
V2341	PS(20:4-20:5)	0.70383	-0.50671	0.0024783	2.6058
V206	DG(20:3-22:4)	1.6287	0.70375	0.0025776	2.5888
V1971	PE(18:1-21:1)	1.6539	0.72586	0.002593	2.5862
V519	PC(19:0-20:4)	1.3775	0.46206	0.0026056	2.5841
V882	PG(18:1-20:3)	1.3891	0.47415	0.0026116	2.5831
V292	CerG1(d18:0/22:0)	1.433	0.51902	0.0026326	2.5796
V751	PE(18:0-22:5)	0.72007	-0.47379	0.0028952	2.5383
V1048	SM(d16:0/23:1)	1.6078	0.68508	0.0029315	2.5329
V1527	TG(18:0e-16:0-18:1)/TG(18:0p-16:0-18:0)	0.67522	-0.56657	0.0029703	2.5272
V214	DG(20:0-23:4)	5.2355	2.3883	0.0030538	2.5152
V1905	PC(18:0p-16:0)/PC(16:0e-18:1)	0.70484	-0.50463	0.0031801	2.4976
V2086	PG(19:1-18:2)	2.9374	1.5546	0.0032026	2.4945
V1065	SM(d16:0/26:1)	1.4272	0.51315	0.0032465	2.4886
V376	LPE(14:0)	3.4358	1.7806	0.003251	2.488
V2201	PI(20:4-20:4)	1.6614	0.73244	0.0032762	2.4846
V286	CerG1(d18:1/16:1)	0.58484	-0.7739	0.0032807	2.484
V1921	PC(18:1p-20:4)	0.67379	-0.56963	0.0033421	2.476
V190	DG(19:0-22:4)	3.1237	1.6432	0.0033617	2.4734
V2142	PI(16:0-16:0)	2.4234	1.277	0.00337	2.4724
V105	DG(16:0-16:0)	0.75146	-0.41223	0.0034244	2.4654
V905	PG(22:4-20:4)	1.7537	0.81041	0.0034926	2.4568
V2037	PE(18:1p-20:5)	0.64302	-0.63706	0.0035289	2.4524
V151	DG(18:1-20:3)	1.811	0.85678	0.0035532	2.4494
V1764	FA(20:2)	1.9218	0.94246	0.0035655	2.4479
V2033	PE(18:0p-20:4)	0.81434	-0.2963	0.0035712	2.4472
V1888	PC(22:1-20:4)	0.69164	-0.53191	0.0035922	2.4446
V878	PG(16:0-20:4)	2.1978	1.1361	0.0036421	2.4386
V2102	PG(18:0-22:4)	1.9309	0.94924	0.0036432	2.4385
V2382	SM(d22:0/16:0)	1.2965	0.37467	0.0036784	2.4343
V1813	LPG(18:2)	2.5424	1.3462	0.0037529	2.4256
V906	PG(22:4-20:4)	1.6903	0.75728	0.0037759	2.423
V348	LPC(22:6)	2.9941	1.5821	0.0038325	2.4165
V1819	LPI(20:4)	2.0723	1.0512	0.0038411	2.4155
V1837	PC(16:0-18:1)	0.88119	-0.18248	0.00395	2.4034
V1978	PE(18:0-22:5)	0.73479	-0.4446	0.0039701	2.4012
V1998	PE(26:2-18:1)	0.71444	-0.48511	0.0039892	2.3991
V966	PI(18:0e-20:4)	1.5399	0.62285	0.0040083	2.397
V385	LPE(20:2)	2.9221	1.547	0.0040353	2.3941
V212	DG(20:3-22:6)	1.6941	0.76052	0.0040438	2.3932
V2198	PI(22:5-18:2)	1.8959	0.92291	0.0040844	2.3889
V1892	PC(20:1-22:6)	0.58938	-0.76273	0.0041122	2.3859
V1016	SM(d12:1/20:3)	0.74024	-0.43393	0.004163	2.3806
V92	Cer(d20:0/23:2)	1.9885	0.99166	0.0041716	2.3797
V2221	PI(18:0e-22:4)	1.6487	0.72134	0.0041822	2.3786
V2217	PI(22:0-24:5)	0.5635	-0.82751	0.0042977	2.3668
V887	PG(16:0-22:6)	1.4984	0.58338	0.0043012	2.3664
V549	PC(19:0-22:4)	1.5435	0.6262	0.0043547	2.361
V61	Cer(d20:0/16:2)	0.68299	-0.55006	0.0046182	2.3355
V1041	SM(d16:0/21:2)	1.7963	0.84502	0.0046326	2.3342
V1854	PC(16:0-22:0)	1.3293	0.41069	0.0046464	2.3329
V176	DG(18:1-22:4)	1.5838	0.66335	0.0047082	2.3271
V1831	PC(16:0-16:0)	0.8328	-0.26396	0.0047124	2.3268
V44	CE(26:1)	0.52633	-0.92596	0.0047869	2.3199
V2004	PE(18:0e-16:0)	0.70897	-0.49621	0.0049403	2.3062
V2017	PE(16:0p-20:4)	0.7852	-0.34887	0.0049449	2.3058
V908	PG(22:4-20:4)	1.4574	0.54337	0.004998	2.3012
V792	PE(16:0p-16:0)	0.68358	-0.54882	0.0050028	2.3008
V1853	PC(17:0-20:4)	1.2543	0.32689	0.0050149	2.2997
V2349	PS(20:3-22:6)	0.56336	-0.82788	0.0050863	2.2936
V2061	PE(18:0p-24:6)	0.70221	-0.51003	0.0051115	2.2915
V712	PE(16:1-19:4)	2.246	1.1673	0.0051954	2.2844
V1607	TG(18:2p-18:1-24:6)	0.71983	-0.47427	0.0052895	2.2766
V942	phSM(d16:0/26:0)	1.5006	0.58555	0.0053197	2.2741
V278	CerG3GNAc1(d18:1/24:1)	0.68744	-0.54068	0.0053375	2.2727
V2387	SM(d22:0/18:0)	1.3349	0.41675	0.0053598	2.2709
V216	DG(20:2-23:4)	1.5154	0.59969	0.005367	2.2703
V1702	Cer(d18:0/24:0)/Cer(d18:1/24:0)	1.3546	0.43786	0.0054199	2.266
V186	DG(18:2-22:6)	1.6688	0.73883	0.0054532	2.2633
V164	DG(17:0-22:5)	1.8164	0.86105	0.0054753	2.2616
V2085	PG(19:1-18:1)	3.0441	1.606	0.0055267	2.2575
V1362	TG(16:0-19:5-22:4)	0.7128	-0.48844	0.0055437	2.2562
V1052	SM(d18:1/22:0)	1.158	0.21159	0.0056058	2.2514
V1835	PC(15:0-18:1)	0.74156	-0.43137	0.005626	2.2498
V285	CerG1(d18:1/16:0+O)	0.58587	-0.77135	0.0056504	2.2479
V109	DG(20:5-12:0)	2.6575	1.4101	0.005681	2.2456
V38	CE(24:1)	0.42034	-1.2504	0.0056843	2.2453
V107	DG(16:2-16:3)	5.9304	2.5681	0.0057851	2.2377
V2336	PS(18:0-22:6)	0.75012	-0.41481	0.0057966	2.2368
V277	CerG3GNAc1(d18:1/24:0)	0.3422	-1.5471	0.0058084	2.2359
V108	DG(14:1-18:4)	6.6503	2.7334	0.0058497	2.2329
V1816	LPG(22:6)	2.1329	1.0928	0.0058699	2.2314
V279	CerG3GNAc2(d18:1/16:0)	0.40123	-1.3175	0.0058963	2.2294
V2222	PI(18:0p-22:4)	1.5804	0.66025	0.0059722	2.2239
V2077	PG(18:1-18:1)	1.6416	0.71511	0.0060457	2.2185
V244	DG(24:4-22:4)	1.5268	0.61047	0.0061786	2.2091
V468	PC(18:1-18:1)	0.811	-0.30223	0.0064192	2.1925
V793	PE(18:0e-16:0)	0.75382	-0.40771	0.0065342	2.1848
V474	PC(18:1-18:3)	1.324	0.40486	0.0065355	2.1847
V10	CE(17:0)	0.52625	-0.92618	0.0065449	2.1841
V1015	SM(d12:0/20:4)	0.77827	-0.36165	0.0067086	2.1734
V1421	TG(18:1-20:2-22:4)	0.5567	-0.84502	0.0067658	2.1697
V1772	FA(22:4)	1.969	0.97746	0.0067828	2.1686
V1980	PE(18:0-22:6)	0.77191	-0.3735	0.0067831	2.1686
V537	PC(18:1-22:5)	0.77293	-0.3716	0.0068223	2.1661
V1801	LPE(20:4)	1.658	0.72941	0.0068465	2.1645
V641	PC(16:0p-20:4)	0.79707	-0.32723	0.0069138	2.1603
V465	PC(18:0-18:1)	0.86429	-0.21042	0.0069886	2.1556
V856	PE(18:0p-24:2)	1.2716	0.34662	0.0070743	2.1503
V329	LPC(19:5)/LPE(22:5)	2.7498	1.4593	0.0071127	2.148
V1868	PC(18:1-22:0)	0.68277	-0.55053	0.0071296	2.1469
V163	DG(17:0-22:4)	2.2021	1.1389	0.0071398	2.1463
V2197	PI(20:2-20:4)	1.7626	0.81767	0.0072072	2.1422
V39	CE(24:2)	0.54684	-0.87081	0.0072642	2.1388
V695	PE(16:1-15:0)	2.0153	1.011	0.0072684	2.1386
V144	DG(20:0-18:1)	1.7254	0.78693	0.0073012	2.1366
V2151	PI(16:0-18:1)	0.76646	-0.38373	0.0074531	2.1277
V295	CerG1(d18:1/23:0)	1.3638	0.44758	0.0074674	2.1268
V2284	PMe(24:3-20:4)	0.77745	-0.36317	0.007507	2.1245
V959	PI(16:0-22:6)	1.4604	0.54638	0.0075428	2.1225
V173	DG(18:0-22:4)	2.0616	1.0438	0.0076419	2.1168
V379	LPE(18:3)	0.5207	-0.94148	0.007847	2.1053
V1027	SM(d16:1/19:0)	0.72854	-0.45692	0.007926	2.1009
V78	Cer(d18:0/22:3)	1.4153	0.50111	0.007956	2.0993
V2211	PI(20:2-23:0)	1.1992	0.26202	0.0080391	2.0948
V1933	PE(16:0-16:1)	0.54276	-0.8816	0.0081416	2.0893
V200	DG(24:4-18:1)	1.6245	0.69996	0.0081724	2.0876
V2267	PMe(18:1-20:4)	4.9774	2.3154	0.0082456	2.0838
V772	PE(20:3-22:3)	0.46148	-1.1157	0.0083021	2.0808
V1623	TG(18:0p-20:1-22:5)	0.74033	-0.43375	0.0083205	2.0799
V284	CerG1(d18:1/16:0)	0.47541	-1.0728	0.0083736	2.0771
V2018	PE(16:1p-20:4)	0.23344	-2.0988	0.0084553	2.0729
V533	PC(20:1-20:4)	0.73596	-0.44229	0.0086236	2.0643
V2361	PS(25:0-22:2)	0.83629	-0.25793	0.0086559	2.0627
V665	PC(18:0e-22:1)	1.5123	0.59675	0.0086596	2.0625
V138	DG(16:0-21:0)	1.6529	0.725	0.0086802	2.0615
V115	DG(18:0-16:0)	1.4213	0.50724	0.0087176	2.0596
V3	CE(13:0)	1.4032	0.48871	0.0087693	2.057
V2192	PI(18:0-22:4)	1.617	0.69334	0.0088103	2.055
V1049	SM(d18:1/21:1)	0.77708	-0.36386	0.0088555	2.0528
V2393	SM(d16:0/26:0)	1.2745	0.34993	0.0088674	2.0522
V258	CerG2(d18:0/16:0)	0.80563	-0.31182	0.0088986	2.0507
V2385	SM(d18:1/21:0)	1.321	0.40162	0.0089414	2.0486
V140	DG(17:0-20:2)	1.7912	0.84092	0.0089954	2.046
V276	CerG3GNAc1(d18:1/22:0)	0.49372	-1.0182	0.0090278	2.0444
V1312	TG(17:0-18:1-20:4)	0.68416	-0.54759	0.0091491	2.0386
V2064	PG(16:3-15:1)	0.67889	-0.55875	0.0093665	2.0284
V1967	PE(18:1-20:4)	0.7574	-0.40087	0.0093862	2.0275
V491	PC(17:0-20:4)	1.6379	0.71184	0.0097516	2.0109
V2141	PI(16:1-14:0)	0.38843	-1.3643	0.0097962	2.0089
V2196	PI(18:0-22:6)/PI(19:0-20:4)	1.4383	0.52436	0.0098241	2.0077
V2246	PMe(18:0-16:0)	3.872	1.9531	0.0098806	2.0052
V2338	PS(20:3-20:4)	0.70644	-0.50137	0.010023	1.999
V2135	phSM(d18:0/16:0)	0.45257	-1.1438	0.010231	1.9901
V785	PE(24:3-23:0)	1.6407	0.71428	0.010353	1.9849
V157	DG(18:2-20:4)	1.5356	0.61877	0.010382	1.9837
V1692	Cer(d18:1/14:0)	0.54992	-0.86272	0.010454	1.9807
V417	PC(16:3-12:0)	2.2328	1.1589	0.010657	1.9724
V170	DG(18:1-22:1)	1.6798	0.74827	0.010675	1.9716
V1030	SM(d17:1/18:2)	1.969	0.97746	0.010733	1.9693
V2052	PE(18:1p-22:6)	0.66509	-0.58839	0.010911	1.9621
V703	PE(16:0-18:1)	0.81293	-0.2988	0.011117	1.954
V1880	PC(19:0-22:4)	1.3514	0.43445	0.011227	1.9497
V235	DG(22:4-22:4)	1.4786	0.56421	0.011272	1.948
V1514	TG(16:0e-16:0-18:2)/TG(16:0p-16:0-18:1)	0.63688	-0.65091	0.011282	1.9476
V1884	PC(24:0-18:2)	0.63841	-0.64744	0.011295	1.9471
V815	PE(16:0p-21:0)	1.3195	0.39997	0.011442	1.9415
V303	CerG1(d18:1/24:3)	0.80594	-0.31126	0.011464	1.9407
V2167	PI(18:1-19:1)	1.4424	0.52849	0.011513	1.9388
V1454	TG(26:3-18:1-18:1)	0.6169	-0.6969	0.011525	1.9383
V1843	PC(18:0-18:0)	0.69278	-0.52952	0.011587	1.936
V1878	PC(18:1-22:6)	0.70197	-0.51052	0.011605	1.9354
V1528	TG(18:0p-16:0-18:1)/TG(16:0e-18:1-18:1)	0.59238	-0.75542	0.011634	1.9343
V2194	PI(20:1-20:4)	1.6686	0.73864	0.011649	1.9337
V257	CerG2(d18:1/14:0)	0.76742	-0.38192	0.011652	1.9336
V171	DG(20:1-20:1)	1.6337	0.70818	0.011661	1.9333
V124	DG(17:0-18:2)	1.5278	0.61146	0.01176	1.9296
V2186	PI(17:0-22:5)	1.5412	0.62409	0.011829	1.9271
V1814	LPG(20:4)	3.3181	1.7304	0.011917	1.9238
V1512	TG(16:0e-16:0-18:1)/TG(18:0p-16:0-16:0)	0.6603	-0.59882	0.011918	1.9238
V1830	PC(16:0-14:0)	2.1794	1.1239	0.011923	1.9236
V2038	PE(16:0p-22:6)	0.82403	-0.27923	0.012011	1.9204
V1823	LPMe(20:4)	5.6064	2.4871	0.012627	1.8987
V581	PC(20:0-24:7)	0.62689	-0.67371	0.012642	1.8982
V11	CE(17:1)	3.6446	1.8658	0.012685	1.8967
V593	PC(26:0-20:4)	1.547	0.62952	0.012755	1.8943
V1381	TG(18:1-18:1-22:5)	0.60886	-0.71581	0.012783	1.8934
V1459	TG(26:5-18:1-18:1)	0.61025	-0.71252	0.012869	1.8904
V839	PE(18:2p-21:2)	1.2409	0.3114	0.012888	1.8898
V1154	TG(18:1-12:0-14:0)	0.57446	-0.79971	0.01289	1.8898
V87	Cer(d18:1/24:1)	2.3579	1.2375	0.012912	1.889
V324	LPC(18:2)	1.5672	0.6482	0.013051	1.8844
V711	PE(16:0-19:3)	4.5403	2.1828	0.013118	1.8821
V2007	PE(16:0p-18:1)	0.72028	-0.47337	0.013441	1.8716
V145	DG(20:1-18:1)	1.5973	0.6756	0.013535	1.8685
V582	PC(20:1-24:7)	1.8045	0.85162	0.013542	1.8683
V565	PC(20:1-22:6)	1.2728	0.34801	0.013621	1.8658
V1785	LPC(22:4)	2.3177	1.2127	0.013681	1.8639
V1529	TG(18:0p-16:0-18:1)	0.63199	-0.66203	0.013782	1.8607
V2176	PI(18:1-20:3)	1.7238	0.78563	0.013787	1.8605
V1077	SM(d16:0/27:2)	1.5542	0.63619	0.013815	1.8597
V791	PE(16:0e-16:0)	0.57189	-0.80619	0.013828	1.8592
V1506	TG(12:0p-10:0-22:4)	1.3889	0.47391	0.013859	1.8583
V72	Cer(d17:2/22:0)	2.4224	1.2765	0.014075	1.8515
V314	LPC(15:2)	2.2976	1.2001	0.014128	1.8499
V306	CerG1(d18:1/26:0)	2.0477	1.034	0.014129	1.8499
V1656	TG(20:0p-18:1-24:7)	0.8111	-0.30204	0.014189	1.8481
V1511	TG(16:0e-16:0-18:1)/TG(18:0p-16:0-16:0)	0.64691	-0.62837	0.014462	1.8398
V1626	TG(16:0e-22:4-22:4)/TG(18:1p-20:1-22:5)	1.4319	0.51794	0.014555	1.837
V152	DG(18:0-20:4)	0.78404	-0.35101	0.014567	1.8366
V297	CerG1(d18:0/24:0)	1.4015	0.48696	0.014648	1.8342
V714	PE(18:0-18:1)	0.83183	-0.26564	0.014764	1.8308
V81	Cer(d18:1/23:0)	1.5533	0.63533	0.015005	1.8238
V43	CE(25:6)	1.9367	0.95363	0.015052	1.8224
V129	DG(16:0-20:2)	1.5656	0.64669	0.015073	1.8218
V160	DG(19:0-20:2)	1.8619	0.89681	0.015327	1.8145
V2160	PI(18:0-18:2)	1.4128	0.49856	0.015342	1.8141
V758	PE(18:0-23:1)	1.4371	0.52312	0.015588	1.8072
V814	PE(16:0e-21:0)	1.5202	0.60428	0.01578	1.8019
V1820	LPMe(16:0)	6.1168	2.6128	0.01588	1.7991
V251	DG(18:2p-16:0)	2.6396	1.4003	0.016058	1.7943
V1083	SM(d18:1/26:3)	1.598	0.67627	0.016246	1.7892
V609	PC(15:0e-16:0)	0.59693	-0.74437	0.016289	1.7881
V1825	LPS(20:4)	1.8776	0.90893	0.016413	1.7848
V848	PE(18:1p-22:3)	1.2357	0.30527	0.016513	1.7822
V2337	PS(18:1-22:5)	2.5492	1.3501	0.016633	1.779
V242	DG(22:4-24:2)	1.6414	0.71497	0.016635	1.779
V1063	SM(d18:1/23:6)	2.7148	1.4408	0.016683	1.7777
V1700	Cer(d18:2/22:0)	1.5168	0.60101	0.016687	1.7776
V1869	PC(18:1-22:1)	0.69578	-0.5233	0.01696	1.7706
V956	PI(18:1-20:4)	1.5705	0.65125	0.017002	1.7695
V254	GM3(d18:1/16:0)	1.6246	0.7001	0.017024	1.7689
V418	PC(16:0-13:0)	1.7971	0.84567	0.017082	1.7675
V1824	LPMe(22:6)	5.1642	2.3685	0.017127	1.7663
V569	PC(20:3-23:0)	2.198	1.1362	0.017185	1.7648
V2131	PG(22:4-22:4)	1.5105	0.59506	0.017223	1.7639
V1864	PC(17:0-22:4)	1.2655	0.33969	0.017317	1.7615
V203	DG(20:2-22:4)	1.4982	0.5832	0.017369	1.7602
V84	Cer(d18:0/24:1)	1.7215	0.78369	0.017384	1.7599
V40	CE(24:3)	0.54962	-0.86349	0.017398	1.7595
V820	PE(18:0e-20:1)	1.4834	0.56891	0.01761	1.7542
V1180	TG(16:0-10:0-20:5)	0.57598	-0.79591	0.017682	1.7525
V2355	PS(22:6-22:6)	2.0676	1.0479	0.017762	1.7505
V1164	TG(4:0-18:3-22:6)	0.70677	-0.5007	0.018328	1.7369
V938	phSM(d16:0/23:3)	1.2573	0.3303	0.018544	1.7318
V2371	SM(d16:1/16:0)	0.62873	-0.66948	0.018718	1.7277
V446	PC(16:0-18:2)	0.64791	-0.62614	0.018719	1.7277
V1573	TG(16:0e-18:1-22:5)	0.89467	-0.16057	0.019119	1.7185
V2242	PMe(16:0-16:0)	3.9967	1.9988	0.019133	1.7182
V2392	SM(d18:2/23:0)	2.0884	1.0624	0.019298	1.7145
V1342	TG(16:0-18:1-22:6)	0.51669	-0.95262	0.019327	1.7138
V1056	SM(d16:0/24:4)	0.38088	-1.3926	0.019516	1.7096
V844	PE(16:1p-24:2)/PE(18:0e-22:4)	1.2535	0.32599	0.01975	1.7044
V2138	phSM(d18:0/18:1)	0.68191	-0.55235	0.019758	1.7043
V2320	PS(18:1-20:3)	0.62271	-0.68337	0.019854	1.7022
V1847	PC(16:0-20:4)	2.1825	1.126	0.019972	1.6996
V26	CE(22:0)	0.44489	-1.1685	0.020159	1.6955
V771	PE(22:1-20:4)	0.79161	-0.33715	0.02043	1.6897
V1803	LPE(22:5)	1.8107	0.85652	0.020585	1.6864
V102	DG(16:1-15:3)	1.3112	0.39086	0.020615	1.6858
V2232	PIP(36:4-18:2)	1.5955	0.67404	0.02071	1.6838
V955	PI(18:1-20:3)	1.4098	0.4955	0.020803	1.6819
V2302	PS(16:0-18:1)	0.62265	-0.68351	0.020823	1.6814
V480	PC(16:2-20:4)	1.8254	0.86823	0.021024	1.6773
V528	PC(16:0-24:2)	0.57325	-0.80277	0.021043	1.6769
V1885	PC(18:1-24:2)	0.70502	-0.50426	0.021207	1.6735
V1855	PC(18:0-20:1)	0.76287	-0.39049	0.021231	1.673
V2295	PMe(18:0e-20:4)	3.1916	1.6743	0.021297	1.6717
V1023	SM(d18:1/16:1)	1.4127	0.49845	0.021332	1.671
V1055	SM(d16:0/24:3)	1.213	0.27856	0.021347	1.6707
V345	LPC(22:4)	2.0873	1.0616	0.021646	1.6646
V2048	PE(18:0e-22:5)	1.3482	0.43099	0.02177	1.6621
V795	PE(16:0p-18:1)	0.7619	-0.39232	0.021828	1.661
V2089	PG(18:0-20:1)	0.75591	-0.40372	0.022045	1.6567
V671	PC(18:0p-22:6)	0.78426	-0.35059	0.022434	1.6491
V1882	PC(18:1-24:0)	0.79253	-0.33546	0.022437	1.649
V520	PC(18:1-21:4)	0.54399	-0.87835	0.022513	1.6476
V813	PE(14:0p-22:6)	0.30359	-1.7198	0.022723	1.6435
V1932	PE(16:0-16:0)	0.77346	-0.37059	0.023079	1.6368
V2294	PMe(16:0p-20:4)	3.6939	1.8851	0.023206	1.6344
V201	DG(20:0-22:5)	1.6897	0.75674	0.023332	1.632
V2178	PI(16:0-22:4)	1.4685	0.55436	0.023741	1.6245
V928	phSM(d16:0/18:0)	0.49497	-1.0146	0.023848	1.6225
V332	LPC(20:2)	2.7602	1.4648	0.02391	1.6214
V838	PE(16:0e-23:4)	1.2389	0.30903	0.024003	1.6197
V523	PC(17:1-22:6)	0.79464	-0.33162	0.024212	1.616
V1521	TG(20:1p-15:0-16:0)	0.62264	-0.68353	0.024395	1.6127
V864	PE(20:0e-23:3)	1.5253	0.6091	0.024409	1.6124
V2391	SM(d18:1/23:0)	1.2263	0.29432	0.024688	1.6075
V68	Cer(d18:2/20:0)	1.3887	0.4737	0.024722	1.6069
V1956	PE(18:1-19:1)	3.4666	1.7935	0.024778	1.6059
V2177	PI(18:0-20:4)	0.87401	-0.19429	0.0248	1.6056
V2067	PG(18:0-15:0)	0.60717	-0.71983	0.024911	1.6036
V774	PE(25:1-18:1)	1.7983	0.84665	0.024998	1.6021
V464	PC(20:0-16:0)	0.74558	-0.42357	0.025012	1.6019
V937	phSM(d16:0/22:5)	0.70332	-0.50775	0.02515	1.5995
V1812	LPG(18:1)	2.431	1.2815	0.025265	1.5975
V1939	PE(16:0-18:1)	0.7654	-0.38572	0.025443	1.5944
V980	PS(16:0-18:1)	0.72619	-0.46158	0.025599	1.5918
V128	DG(16:0-20:2)	1.4904	0.57568	0.02564	1.5911
V715	PE(20:0-16:1)	1.4617	0.54763	0.025707	1.5899
V1655	TG(18:0e-22:4-22:5)/TG(18:0p-22:4-22:4)	1.3908	0.47594	0.025753	1.5892
V2367	PS(20:1p-20:4)	0.79879	-0.32412	0.026076	1.5838
V1705	Cer(d18:1/24:1)	0.85463	-0.22664	0.026141	1.5827
V189	DG(18:3-23:0)	1.6445	0.71767	0.026256	1.5808
V587	PC(22:6-23:0)	1.3484	0.43127	0.026545	1.576
V797	PE(16:0p-18:3)	0.59025	-0.76061	0.026588	1.5753
V1505	TG(12:0p-10:0-20:4)	1.4658	0.5517	0.027148	1.5663
V1520	TG(14:0e-16:0-21:1)	0.68874	-0.53798	0.02724	1.5648
V992	PS(20:2-20:2)	1.4849	0.57041	0.027385	1.5625
V1346	TG(16:0-20:4-20:5)	0.86667	-0.20644	0.027405	1.5622
V1701	Cer(d15:0/26:1)	1.3641	0.44794	0.027437	1.5617
V803	PE(16:0p-19:4)	0.72017	-0.47358	0.027444	1.5616
V1679	TG(20:1p-22:6-24:2)	0.77621	-0.36548	0.027592	1.5592
V1844	PC(18:0-18:1)	0.79259	-0.33535	0.027686	1.5577
V2293	PMe(16:0e-20:4)	3.2916	1.7188	0.027997	1.5529
V1508	TG(14:0e-16:0-18:1)/TG(18:0p-14:0-16:0)	0.6195	-0.69082	0.028039	1.5522
V727	PE(16:0-21:5)	2.3033	1.2037	0.02816	1.5504
V1020	SM(d16:0/18:0)	0.69688	-0.52102	0.028166	1.5503
V2165	PI(18:0-19:0)	0.80479	-0.31331	0.028327	1.5478
V2339	PS(18:1-22:6)	0.68565	-0.54446	0.028368	1.5472
V227	DG(22:2-22:4)	1.7453	0.80352	0.028469	1.5456
V180	DG(22:4-18:2)	1.5762	0.65648	0.028529	1.5447
V870	PG(16:0-18:1)	0.86529	-0.20875	0.029008	1.5375
V1067	SM(d18:1/24:1)	0.90292	-0.14733	0.029064	1.5366
V912	PG(22:4-22:6)	1.3705	0.45472	0.029094	1.5362
V240	DG(22:4-24:0)	1.4807	0.56623	0.029144	1.5355
V977	PIP(38:4-18:1)	1.9173	0.93911	0.029194	1.5347
V2068	PG(18:0-16:0)	0.60027	-0.73632	0.029197	1.5347
V597	PC(24:2-22:6)	1.298	0.37628	0.02925	1.5339
V781	PE(24:1-20:5)	0.60694	-0.72037	0.029392	1.5318
V334	LPC(20:3)-2	1.761	0.81636	0.029658	1.5279
V1711	CerG2GNAc1(d18:2/20:4)	1.9914	0.99381	0.029681	1.5275
V182	DG(18:1-22:5)	1.4906	0.57587	0.030108	1.5213
V2256	PMe(16:0-20:4)	3.5699	1.8359	0.030189	1.5202
V631	PC(16:4p-19:0)	0.33534	-1.5763	0.030345	1.5179
V689	PE(6:0-23:3)	4.0107	2.0039	0.030672	1.5133
V177	DG(18:0-22:5)	1.6535	0.72553	0.030786	1.5116
V1308	TG(17:0-18:1-20:3)	0.82944	-0.26979	0.031164	1.5063
V2215	PI(22:0-24:0)	0.54542	-0.87456	0.031197	1.5059
V2331	PS(18:1-22:1)	3.3673	1.7516	0.031455	1.5023
V1828	OAHFA(18:2-24:6)	2.0409	1.0292	0.031713	1.4988
V267	CerG2(d18:1/24:1)	0.80722	-0.30896	0.031734	1.4985
V427	PC(16:0-16:0)	0.65768	-0.60454	0.031736	1.4985
V1798	LPE(20:2)-2	1.6988	0.76454	0.032026	1.4945
V930	phSM(d16:1/18:0)	0.69648	-0.52184	0.032148	1.4928
V958	PI(18:1-20:4)	1.5309	0.6144	0.032414	1.4893
V291	CerG1(d18:1/21:0)	1.3257	0.40675	0.032727	1.4851
V1661	TG(18:2p-22:4-23:0)	0.53101	-0.9132	0.032997	1.4815
V1051	SM(d16:0/24:1)	1.3593	0.44288	0.033294	1.4776
V2060	PE(20:0p-22:6)	2.0445	1.0317	0.033439	1.4758
V112	DG(16:1-17:1)	1.9039	0.92893	0.033529	1.4746
V659	PC(16:0e-23:4)	1.5103	0.59483	0.034136	1.4668
V2352	PS(20:4-23:1)	0.80775	-0.30803	0.034166	1.4664
V831	PE(16:0e-22:5)/PE(16:0p-22:4)	0.73441	-0.44533	0.034294	1.4648
V2125	PG(22:5-20:4)	1.6889	0.75604	0.034353	1.464
V65	Cer(d20:0/18:0)	0.7761	-0.36568	0.034452	1.4628
V2005	PE(16:0e-18:1)	0.7386	-0.43714	0.034681	1.4599
V2042	PE(18:0e-22:3)	0.62267	-0.68347	0.034704	1.4596
V570	PC(20:4-23:0)	1.3369	0.41894	0.034823	1.4581
V1994	PE(20:1-22:6)	0.72984	-0.45435	0.035347	1.4517
V1961	PE(18:0-20:1)	0.79583	-0.32946	0.035369	1.4514
V1690	Cer (d18:1/17:0)	1.2994	0.37785	0.035718	1.4471
V1334	TG(16:0-18:1-22:4)	0.84522	-0.2426	0.035856	1.4454
V141	DG(17:0-20:3)	1.3844	0.46922	0.035927	1.4446
V1899	PC(24:1-20:4)	0.70145	-0.51158	0.036009	1.4436
V1422	TG(16:0-22:1-22:6)	0.54508	-0.87546	0.036402	1.4389
V845	PE(18:0p-22:3)/PE(20:0e-20:4)	1.1935	0.25524	0.036849	1.4336
V71	Cer(d17:1/22:0)	1.5732	0.65369	0.037316	1.4281
V208	DG(20:3-22:4)	1.4136	0.49941	0.037902	1.4213
V911	PG(22:4-22:6)	1.3671	0.45113	0.038283	1.417
V1773	FA(22:5)	1.7497	0.80713	0.038377	1.4159
V1955	PE(18:1-19:0)	1.312	0.39178	0.038657	1.4128
V1836	PC(18:0-16:0)	0.88556	-0.17534	0.039143	1.4074
V2297	PMe(18:0e-22:6)	2.5783	1.3664	0.039284	1.4058
V1386	TG(18:1-18:1-22:6)	0.73155	-0.45096	0.039806	1.4001
V392	LPE(22:6)	1.5556	0.63748	0.039853	1.3995
V929	phSM(d16:0/18:1)	0.72123	-0.47147	0.040013	1.3978
V1911	PC(18:1p-18:1)	0.72018	-0.47356	0.040075	1.3971
V1530	TG(16:0e-18:1-18:2)/TG(18:0p-16:0-18:2)	0.70403	-0.50629	0.04009	1.397
V939	phSM(d16:0/24:1)	1.402	0.48753	0.040241	1.3953
V54	Cer(d18:1/16:0)	0.87217	-0.19732	0.040318	1.3945
V682	PC(18:0e-24:7)	0.87013	-0.20069	0.040519	1.3923
V847	PE(18:0p-22:4)	1.3146	0.39466	0.041365	1.3834
V1024	SM(d18:1/16:2)	2.0135	1.0097	0.04144	1.3826
V688	PE(4:0-24:0)	1.9249	0.94479	0.041508	1.3819
V789	PE(8:0p-12:0)	2.0535	1.0381	0.041571	1.3812
V1541	TG(14:0p-20:0-20:0)	0.71763	-0.47869	0.041716	1.3797
V76	Cer(d16:1/24:1)	1.562	0.64338	0.041765	1.3792
V1073	SM(d16:0/26:6)	0.62928	-0.66823	0.041885	1.3779
V2206	PI(19:1-22:5)	0.80444	-0.31395	0.041886	1.3779
V857	PE(20:0e-22:4)	1.8006	0.84851	0.042216	1.3745
V2045	PE(18:0e-22:4)	1.2191	0.28586	0.042303	1.3736
V2180	PI(16:0-22:6)	1.334	0.41572	0.042456	1.3721
V2187	PI(17:0-22:6)	2.0626	1.0445	0.042638	1.3702
V162	DG(17:0-22:3)	1.6456	0.71863	0.042669	1.3699
V784	PE(22:2-24:5)	0.66689	-0.58448	0.042684	1.3697
V2025	PE(20:0p-18:1)	0.5342	-0.90456	0.042687	1.3697
V130	DG(18:1-18:2)	1.3898	0.47491	0.042954	1.367
V1662	TG(18:0e-22:4-23:4)	1.5338	0.61715	0.043717	1.3594
V2340	PS(20:4-20:4)	0.68309	-0.54985	0.043828	1.3582
V545	PC(20:5-20:4)	1.4928	0.57803	0.044148	1.3551
V1169	TG(9:0-18:2-18:2)	1.6723	0.74179	0.044184	1.3547
V794	PE(16:0e-18:1)	0.76908	-0.3788	0.044416	1.3525
V175	DG(18:0-22:4)	1.4694	0.55525	0.044518	1.3515
V59	Cer(d18:0/18:0)	1.3078	0.38711	0.04454	1.3512
V828	PE(18:0p-20:3)	1.6188	0.69497	0.044666	1.35
V709	PE(17:0-18:1)	0.83463	-0.26078	0.044794	1.3488
V1710	CerG2GNAc1(d16:1/20:4)	1.7547	0.81118	0.044883	1.3479
V1034	SM(d18:0/18:2)	1.1993	0.2622	0.044931	1.3475
V2076	PG(18:0-18:1)	0.83436	-0.26125	0.045077	1.346
V224	DG(20:4-24:0)	1.5118	0.59627	0.045328	1.3436
V943	phSM(d16:0/26:1)	1.3058	0.38494	0.045423	1.3427
V187	DG(20:4-20:5)	1.7996	0.84767	0.046291	1.3345
V499	PC(18:0-20:1)	0.85469	-0.22653	0.046704	1.3307
V1018	SM(d15:0/18:1)	1.492	0.57721	0.046746	1.3303
V1627	TG(18:0e-18:2-24:7)	0.85388	-0.2279	0.047067	1.3273
V957	PI(16:0-22:5)	1.4532	0.53928	0.047434	1.3239
V197	DG(18:1-24:2)	1.5393	0.62232	0.047687	1.3216
V1066	SM(d18:1/24:0)	1.155	0.20794	0.047822	1.3204
V2175	PI(18:0-20:3)	0.796	-0.32917	0.048581	1.3135
V199	DG(24:3-18:1)	1.5696	0.65044	0.048606	1.3133
V1383	TG(16:0-18:1-24:7)	0.77842	-0.36137	0.048696	1.3125
V1906	PC(18:1p-16:0)/PC(16:0e-18:2)	0.76787	-0.38107	0.04876	1.3119
V386	LPE(20:4)	1.9024	0.92785	0.048833	1.3113
V1778	LPC(17:0)	2.1291	1.0902	0.049358	1.3066
V1036	SM(d18:1/18:2)	1.3009	0.37949	0.049371	1.3065
V133	DG(18:2-18:2)	1.3605	0.44417	0.0495	1.3054
V680	PC(18:2p-24:2)	1.2394	0.30962	0.04995	1.3015
V2249	PMe(16:1-18:2)	2.987	1.5787	0.050099	1.3002
V2074	PG(19:1-16:0)	0.47329	-1.0792	0.050155	1.2997
V356	LPC(24:5)	1.638	0.71196	0.050348	1.298
V1409	TG(16:1-22:6-22:6)	0.60928	-0.71481	0.050669	1.2953
V1822	LPMe(18:1)	2.9061	1.5391	0.050801	1.2941
V1928	PC(18:0p-22:6)	0.76935	-0.37829	0.050831	1.2939
V2247	PMe(16:0-18:1)	2.7759	1.473	0.050886	1.2934
V52	Cer(d18:0/16:0)	0.73998	-0.43445	0.051024	1.2922
V268	CerG2(d18:1/24:2)	0.75732	-0.40102	0.051046	1.292
V429	PC(14:0-18:2)	0.56636	-0.8202	0.051191	1.2908
V1910	PC(18:0p-18:1)	0.77204	-0.37325	0.051575	1.2876
V1271	TG(18:2-17:2-18:2)	0.75586	-0.40381	0.051791	1.2857
V225	DG(24:4-20:0)	1.5383	0.62136	0.051929	1.2846
V936	phSM(d16:0/21:4)	0.77136	-0.37452	0.052192	1.2824
V656	PC(16:0p-22:6)	0.85702	-0.22259	0.052237	1.282
V2006	PE(18:0p-16:0)	0.84007	-0.25143	0.052935	1.2763
V2066	PG(18:1-14:0)	0.6907	-0.53387	0.052968	1.276
V1606	TG(20:0p-20:0-20:0)	0.43038	-1.2163	0.052977	1.2759
V1856	PC(18:0-20:2)	0.80397	-0.31479	0.053235	1.2738
V2275	PMe(16:0-24:6)	1.7607	0.81615	0.053254	1.2736
V632	PC(16:0e-20:0)	1.2755	0.35105	0.0533	1.2733
V1983	PE(18:1-22:6)	0.82159	-0.28352	0.053374	1.2727
V1999	PE(24:0-20:4)	0.7737	-0.37015	0.053748	1.2696
V941	phSM(d16:0/24:4)	0.68246	-0.55118	0.05375	1.2696
V1709	CerG2GNAc1(d18:2/18:1)	1.9135	0.93622	0.05399	1.2677
V541	PC(20:4-20:4)	1.3174	0.39775	0.054209	1.2659
V1934	PE(18:1-14:0)	2.6611	1.412	0.054478	1.2638
V2326	PS(18:1-21:1)	0.7452	-0.42429	0.054675	1.2622
V2364	PS(25:5-22:6)	0.80751	-0.30845	0.0547	1.262
V2324	PS(18:2-20:4)	0.6856	-0.54455	0.055324	1.2571
V1525	TG(18:0e-16:0-18:1)/TG(18:0p-16:0-18:0)	0.70441	-0.50551	0.055384	1.2566
V350	LPC(24:0)	1.2818	0.35822	0.055416	1.2564
V1946	PE(20:0-16:0)	0.87897	-0.18611	0.055757	1.2537
V2096	PG(18:3-20:3)	1.2801	0.35628	0.055807	1.2533
V17	CE(19:1)	0.44769	-1.1594	0.055968	1.2521
V811	PE(16:0p-20:4)	0.73322	-0.44769	0.0567	1.2464
V596	PC(24:1-22:6)	0.75814	-0.39946	0.057138	1.2431
V739	PE(16:0-22:6)	0.8242	-0.27894	0.057253	1.2422
V558	PC(18:0-24:2)	0.74499	-0.42471	0.057275	1.242
V1537	TG(16:0e-18:1-19:1)	0.69011	-0.53509	0.057535	1.2401
V830	PE(18:1p-20:2)	0.59533	-0.74824	0.057662	1.2391
V91	Cer(d17:1/26:0)	1.2078	0.27234	0.057769	1.2383
V2035	PE(18:1p-20:4)	0.67815	-0.56032	0.057941	1.237
V2257	PMe(18:2-18:2)	5.29	2.4033	0.057979	1.2367
V2209	PI(20:3-22:5)	1.495	0.58016	0.058055	1.2362
V184	DG(18:1-22:6)	1.1831	0.24253	0.058125	1.2356
V339	LPC(22:0)	1.6261	0.70138	0.058154	1.2354
V1526	TG(18:0e-16:0-18:1)/TG(18:0p-16:0-18:0)	0.71233	-0.48939	0.059283	1.2271
V414	PC(16:0-12:0)	2.8985	1.5353	0.059426	1.226
V1562	TG(20:0p-18:0-18:1)	0.71305	-0.48792	0.059529	1.2253
V2174	PI(18:0-20:2)	0.68362	-0.54874	0.059581	1.2249
V863	PE(20:1p-23:0)	1.5503	0.63257	0.059637	1.2245
V2272	PMe(18:0-22:4)	2.7664	1.468	0.06016	1.2207
V979	PIP(38:5-18:1)	1.9106	0.93406	0.060483	1.2184
V1420	TG(24:4-18:1-18:1)	0.73088	-0.4523	0.060516	1.2181
V1175	TG(14:0-14:0-18:3)	1.437	0.52305	0.060598	1.2175
V2106	PG(18:1-22:5)	1.2831	0.35964	0.061001	1.2147
V2212	PI(20:4-23:2)	1.3457	0.42832	0.061274	1.2127
V669	PC(18:0e-22:5)	1.343	0.42551	0.061383	1.2119
V377	LPE(16:1)	0.53111	-0.91291	0.061455	1.2114
V1985	PE(18:1-24:0)	0.77887	-0.36055	0.061478	1.2113
V1654	TG(18:0p-22:3-22:4)	1.3625	0.44625	0.06164	1.2101
V2080	PG(18:1-18:3)	1.3312	0.41277	0.061918	1.2082
V19	CE(20:1)	0.5815	-0.78216	0.061968	1.2078
V1960	PE(20:0-18:1)	0.7629	-0.39043	0.062493	1.2042
V48	Cer(d18:0/12:1)	0.18645	-2.4231	0.062742	1.2024
V449	PC(16:1-18:2)	1.8621	0.89689	0.064549	1.1901
V2182	PI(16:1-22:5)	1.3673	0.45138	0.064567	1.19
V2253	PMe(18:0-18:1)	2.6422	1.4018	0.064631	1.1896
V1612	TG(20:0p-16:0-24:1)	0.40496	-1.3041	0.06558	1.1832
V1071	SM(d16:0/26:4)	1.2404	0.31082	0.065605	1.1831
V1268	TG(19:2-17:1-17:1)	1.3178	0.39818	0.065654	1.1827
V351	LPC(24:0)-2	1.3687	0.45282	0.066018	1.1803
V2088	PG(16:0-22:0)	0.73025	-0.45354	0.066121	1.1797
V1053	SM(d16:0/24:2)	1.3914	0.47654	0.066182	1.1793
V1477	TG(26:1-16:0-22:5)	0.5423	-0.88285	0.066189	1.1792
V1611	TG(18:0e-20:1-22:1)	0.50823	-0.97645	0.066396	1.1779
V1365	TG(18:0-16:0-24:1)	0.71738	-0.47919	0.066687	1.176
V869	PG(17:0-17:0)	0.53356	-0.90627	0.066829	1.175
V416	PC(16:2-12:0)	2.2283	1.156	0.067011	1.1739
V1770	FA(22:2)	1.7109	0.77479	0.067103	1.1733
V965	PI(20:4-20:4)	1.3049	0.38398	0.067104	1.1733
V228	DG(22:0-22:6)	1.4697	0.55548	0.067184	1.1727
V2190	PI(18:1-22:2)	0.71944	-0.47505	0.067189	1.1727
V871	PG(16:0-18:1)	0.75043	-0.41421	0.067488	1.1708
V290	CerG1(d18:1/20:0)	0.83563	-0.25906	0.067565	1.1703
V1897	PC(22:6-22:6)	0.791	-0.33825	0.067687	1.1695
V951	PI(18:0-20:3)	0.43766	-1.1921	0.067999	1.1675
V2398	SM(d22:2/20:0)	1.3099	0.38949	0.068171	1.1664
V1799	LPE(20:2)	1.6019	0.67979	0.068179	1.1663
V2359	PS(25:4-20:1)	0.81061	-0.30292	0.068187	1.1663
V961	PI(18:0-22:4)	0.91673	-0.12543	0.06912	1.1604
V2111	PG(20:4-20:4)	1.3261	0.40717	0.069495	1.158
V780	PE(24:1-20:4)	0.76581	-0.38494	0.069528	1.1578
V822	PE(18:0p-20:1)	1.8092	0.85532	0.069541	1.1578
V8	CE(16:1)	1.4684	0.55427	0.069699	1.1568
V884	PG(18:1-20:4)	1.2801	0.35623	0.06976	1.1564
V1329	TG(18:3-18:4-20:5)	1.5863	0.66564	0.069816	1.156
V423	PC(12:0-18:2)	1.9915	0.99387	0.069865	1.1557
V402	LPE(20:0p)	0.52725	-0.92343	0.070049	1.1546
V1494	TG(20:1-22:4-24:1)	0.4836	-1.0481	0.070077	1.1544
V1021	SM(d18:0/16:0)	0.79563	-0.32982	0.070104	1.1543
V2254	PMe(18:1-18:1)	2.4767	1.3084	0.070364	1.1526
V121	DG(18:2-16:2)	2.6802	1.4224	0.070819	1.1499
V2003	PE(18:1p-15:0)	0.73943	-0.43551	0.070965	1.149
V1543	TG(14:0e-20:1-20:1)/TG(18:0p-16:0-20:1)	0.68322	-0.54958	0.071439	1.1461
V1008	SM(d18:0/12:1)	0.88173	-0.18159	0.071493	1.1457
V1674	TG(18:0e-22:6-24:1)	0.58616	-0.77063	0.071738	1.1443
V2258	PMe(16:1-20:4)	2.5984	1.3776	0.071987	1.1427
V1566	TG(16:1p-20:1-20:1)	0.76596	-0.38467	0.071997	1.1427
V1789	LPC(24:5)	1.9046	0.92947	0.072013	1.1426
V1378	TG(18:0-18:1-22:4)	0.78167	-0.35537	0.072122	1.1419
V1275	TG(15:0-18:2-20:5)	0.80386	-0.31498	0.072195	1.1415
V6	CE(15:1)	1.3149	0.395	0.072214	1.1414
V606	PC(8:0e-15:0)	1.7182	0.78092	0.072412	1.1402
V2244	PMe(16:0-17:0)	0.57973	-0.78655	0.072926	1.1371
V649	PC(16:0e-22:2)	1.8836	0.91346	0.073082	1.1362
V1663	TG(18:0e-22:5-23:4)	1.4024	0.48786	0.073171	1.1357
V1130	TG(4:0-18:2-19:3)	1.4129	0.49869	0.073205	1.1355
V728	PE(16:1-21:5)	1.3812	0.46591	0.073508	1.1337
V1456	TG(16:0-22:6-24:0)	0.66755	-0.58306	0.073584	1.1332
V2108	PG(22:5-18:2)	1.7248	0.78639	0.073937	1.1311
V1435	TG(28:1-16:0-18:0)	0.46646	-1.1002	0.074039	1.1305
V700	PE(16:1-17:0)	3.0459	1.6069	0.074064	1.1304
V1079	SM(d16:0/28:1)	1.2427	0.31351	0.074341	1.1288
V2255	PMe(18:1-18:2)	2.6669	1.4152	0.07478	1.1262
V1974	PE(18:1-22:0)	0.78952	-0.34095	0.075019	1.1248
V1156	TG(16:0-10:0-18:2)	0.69584	-0.52317	0.075339	1.123
V1675	TG(20:0e-22:4-22:4)	1.2372	0.30708	0.075626	1.1213
V188	DG(16:1-25:0)	1.853	0.88989	0.07566	1.1211
V1553	TG(16:0e-16:1-22:6)	0.74021	-0.43399	0.075712	1.1208
V1007	SM(d12:1/18:0)	0.89405	-0.16157	0.075731	1.1207
V253	DG(18:1p-18:1)	0.87214	-0.19736	0.075745	1.1206
V298	CerG1(d24:0/18:0+O)	1.3492	0.43213	0.075874	1.1199
V2098	PG(16:0-22:6)	1.2282	0.29657	0.075892	1.1198
V599	PC(23:3-24:3)	1.4335	0.5195	0.075947	1.1195
V561	PC(20:0-22:4)	1.2388	0.30889	0.078836	1.1033
V496	PC(20:4-17:3)/PE(18:1-22:6)	0.80068	-0.3207	0.078913	1.1029
V975	PIP(38:3-18:1)	1.4468	0.53286	0.079057	1.1021
V1017	SM(d16:0/17:0)	0.52985	-0.91634	0.079142	1.1016
V652	PC(18:2p-20:1)	1.1911	0.25223	0.079238	1.1011
V1940	PE(18:0-16:1)	2.0665	1.0472	0.079414	1.1001
V1184	TG(15:0-16:0-16:1)	0.80745	-0.30855	0.079528	1.0995
V1637	TG(18:0e-20:4-23:4)	1.5747	0.65507	0.079554	1.0993
V730	PE(16:0-22:0)	1.1613	0.2158	0.079747	1.0983
V123	DG(17:0-18:1)	1.3961	0.48144	0.080041	1.0967
V868	PE(20:1p-24:2)	1.5283	0.61196	0.080241	1.0956
V1437	TG(18:0-20:4-24:7)	0.84086	-0.25006	0.080532	1.094
V1389	TG(18:1-18:2-22:6)	0.7776	-0.3629	0.080827	1.0924
V12	CE(18:0)	0.49196	-1.0234	0.081033	1.0913
V2248	PMe(16:0-18:2)	2.6346	1.3976	0.081921	1.0866
V300	CerG1(d18:0/24:1)	1.1806	0.23956	0.082175	1.0853
V1584	TG(18:0e-16:0-24:1)/TG(20:0p-18:0-20:0)	0.45283	-1.143	0.082508	1.0835
V701	PE(16:3-17:0)	3.9161	1.9694	0.082603	1.083
V2403	SM(d16:0/28:2)	0.85626	-0.22389	0.082688	1.0826
V1135	TG(16:0-8:0-18:1)	0.69081	-0.53365	0.082721	1.0824
V325	LPC(18:3)	1.2895	0.36683	0.082986	1.081
V2144	PI(14:0-18:1)	1.2292	0.29769	0.083112	1.0803
V1406	TG(16:0-22:5-22:6)	0.67942	-0.55762	0.083396	1.0789
V1586	TG(14:0e-22:1-22:1)/TG(18:0p-16:0-24:1)	0.4716	-1.0844	0.083732	1.0771
V2213	PI(20:2-24:0)	0.8652	-0.20889	0.083805	1.0767
V909	PG(22:5-20:4)	1.2753	0.35079	0.083974	1.0759
V2266	PMe(18:0-20:4)	2.6839	1.4243	0.084461	1.0733
V504	PC(18:0-20:4)	0.84858	-0.23688	0.084724	1.072
V2265	PMe(18:0-20:3)	2.1935	1.1332	0.084773	1.0717
V63	Cer(d18:1/19:0)	1.4407	0.52678	0.084937	1.0709
V1291	TG(18:2-18:2-18:2)	0.50985	-0.97185	0.084959	1.0708
V568	PC(20:3-22:6)	1.2138	0.2795	0.085042	1.0704
V1925	PC(18:0p-22:4)	1.6285	0.70356	0.085944	1.0658
V926	phSM(d16:1/16:0)	1.4908	0.57608	0.085975	1.0656
V832	PE(18:0p-20:4)	0.89752	-0.15599	0.086405	1.0635
V867	PE(20:0p-24:2)	1.0759	0.10554	0.086459	1.0632
V759	PE(18:0-23:2)	0.81307	-0.29854	0.086627	1.0623
V538	PC(16:0-24:7)	0.73513	-0.44393	0.086716	1.0619
V738	PE(18:1-20:4)	0.61372	-0.70434	0.086735	1.0618
V752	PE(16:0-24:6)	1.307	0.38629	0.086935	1.0608
V1141	TG(4:0-18:0-20:4)	0.41514	-1.2683	0.08695	1.0607
V946	PI(18:1-18:1)	1.2789	0.35487	0.087292	1.059
V1681	TG(20:0e-22:4-24:2)	0.51313	-0.9626	0.087362	1.0587
V1029	SM(d17:1/18:1)	1.4474	0.5335	0.087405	1.0585
V2071	PG(16:0-18:2)	1.2452	0.31637	0.087502	1.058
V401	LPE(18:2p)	2.4337	1.2831	0.088554	1.0528
V1575	TG(16:0e-18:1-22:6)/TG(18:0p-16:0-22:6)	0.78953	-0.34094	0.088695	1.0521
V245	DG(24:2-24:2)	4.8185	2.2686	0.088864	1.0513
V1178	TG(16:1-12:0-18:3)	1.5474	0.62986	0.089234	1.0495
V1458	TG(18:0-22:3-22:4)	0.60745	-0.71917	0.089298	1.0492
V883	PG(18:0-20:4)	1.4139	0.49966	0.089609	1.0477
V1076	SM(d18:1/25:1)	1.1692	0.22557	0.089956	1.046
V796	PE(16:0p-18:2)	0.69828	-0.51812	0.090028	1.0456
V2404	SM(d16:0/28:3)	0.87626	-0.19057	0.090835	1.0417
V1418	TG(18:0-20:1-22:4)	0.75605	-0.40345	0.091355	1.0393
V2019	PE(16:0p-20:5)	1.6195	0.69551	0.09136	1.0392
V1613	TG(20:0e-18:1-22:2)/TG(20:0p-20:1-20:1)	0.46087	-1.1176	0.09213	1.0356
V88	Cer(d18:2/24:1)	1.252	0.32429	0.092394	1.0344
V2010	PE(18:0e-18:1)	1.2234	0.29084	0.092489	1.0339
V28	CE(22:2)	0.69896	-0.51671	0.092524	1.0337
V875	PG(18:1-18:2)	1.2721	0.34719	0.093604	1.0287
V89	Cer(d18:2/24:2)	1.3811	0.4658	0.093825	1.0277
V5	CE(15:0)	1.261	0.33458	0.09415	1.0262
V2214	PI(20:3-24:0)	1.2289	0.29734	0.094228	1.0258
V2388	SM(d22:0/18:1)	1.0723	0.10067	0.094255	1.0257
V1762	dMePE(16:0-18:1)	0.7036	-0.50717	0.094582	1.0242
V2046	PE(18:0p-22:4)	1.6367	0.7108	0.095046	1.0221
V195	DG(20:4-22:6)	1.6052	0.68275	0.095326	1.0208
V143	DG(17:2-20:3)	1.7418	0.80061	0.095429	1.0203
V222	DG(22:6-22:6)	1.4507	0.53671	0.095498	1.02
V1412	TG(26:1-16:0-18:1)	0.82562	-0.27644	0.095541	1.0198
V539	PC(18:1-22:6)	0.84555	-0.24205	0.095583	1.0196
V2327	PS(18:0-21:4)	1.2033	0.26697	0.095644	1.0193
V654	PC(16:0e-22:6)	0.67654	-0.56375	0.095737	1.0189
V1410	TG(20:5-20:4-20:5)	0.69025	-0.53481	0.096301	1.0164
V1358	TG(17:0-18:2-22:5)	0.71527	-0.48344	0.096784	1.0142
V2273	PMe(18:0-22:5)	2.3458	1.2301	0.097256	1.0121
V572	PC(22:6-21:0)	1.198	0.26067	0.097739	1.0099
V1564	TG(16:0e-18:1-22:1)	0.73546	-0.44328	0.098109	1.0083
V1949	PE(18:1-18:1)	0.7976	-0.32627	0.098116	1.0083
V679	PC(18:1p-24:2)	0.81028	-0.3035	0.098181	1.008
V1858	PC(16:0-22:4)	1.2524	0.32466	0.098379	1.0071
V2199	PI(18:1-22:6)	1.3381	0.4202	0.098483	1.0066
V2264	PMe(20:1-18:1)	2.2912	1.1961	0.09865	1.0059
V75	Cer(d18:1/22:0)	1.2402	0.31053	0.098814	1.0052
V2163	PI(16:1-20:4)	1.4727	0.55844	0.098868	1.0049
V696	PE(16:0-16:0)	0.73517	-0.44385	0.099615	1.0017
V1583	TG(20:0p-18:0-20:0)	0.57218	-0.80545	0.099672	1.0014
V283	CerG1(d18:0/16:0)	0.60849	-0.7167	0.099888	1.0005
V1453	TG(18:0-22:1-22:4)	0.66744	-0.5833	0.10036	0.99843
V2291	PMe(18:0p-16:0)	2.2078	1.1426	0.10068	0.99706
V1086	SM(d20:1/25:1)	1.4379	0.52396	0.10109	0.9953
V236	DG(22:4-22:5)	1.3292	0.41051	0.10117	0.99495
V808	PE(16:0p-20:3)	0.85657	-0.22335	0.10142	0.99389
V2312	PS(18:0-19:1)	1.147	0.19783	0.10157	0.99322
V2041	PE(18:0p-22:1)	0.69481	-0.52531	0.10237	0.98984
V131	DG(16:0-20:3)	1.3337	0.41539	0.10248	0.98936
V1122	TG(4:0-14:0-22:6)	0.11371	-3.1365	0.10257	0.98897
V1860	PC(18:1-20:4)	2.9097	1.5409	0.10272	0.98835
V1261	TG(18:0-16:0-19:0)	2.0372	1.0266	0.10321	0.98627
V852	PE(18:1p-22:5)	0.63296	-0.65982	0.10322	0.98625
V36	CE(23:6)	0.71739	-0.47917	0.10348	0.98516
V1544	TG(14:0e-20:1-20:1)/TG(18:0p-16:0-20:1)	0.73158	-0.4509	0.10454	0.9807
V238	DG(22:4-23:0)	2.9109	1.5415	0.10495	0.979
V53	Cer(d16:0/O-18:0)	0.62879	-0.66934	0.10768	0.96785
V1279	TG(16:2-18:3-20:5)	1.7549	0.81142	0.10805	0.96636
V904	PG(20:5-22:6)	1.5487	0.63107	0.10811	0.96612
V658	PC(16:0e-23:0)	0.7543	-0.40679	0.10971	0.95976
V2277	PMe(20:4-20:4)	2.4459	1.2904	0.10998	0.95867
V1909	PC(18:0p-18:1)/PC(18:0e-18:2)	0.80243	-0.31755	0.11007	0.95833
V547	PC(18:1-23:0)	1.2941	0.37195	0.11011	0.95817
V1	Cer(d18:1/17:0)	1.1728	0.22999	0.11113	0.95417
V1796	LPE(18:2)	1.6017	0.67957	0.11262	0.94839
V2252	PMe(15:0-20:4)	4.1203	2.0427	0.11266	0.94825
V1336	TG(18:0-16:0-22:6)	0.71031	-0.49348	0.1127	0.94809
V757	PE(18:4-22:5)	1.2372	0.30703	0.11271	0.94805
V1918	PC(16:0e-22:5)	0.82918	-0.27024	0.11291	0.94727
V2351	PS(22:4-21:0)	0.8096	-0.30471	0.11311	0.94648
V50	Cer(d16:0/16:2)	0.53551	-0.90101	0.11334	0.94561
V447	PC(16:0-18:3)	0.82808	-0.27215	0.11344	0.94524
V1196	TG(14:0-14:0-20:4)	1.4487	0.53472	0.11371	0.9442
V126	DG(18:0-18:1)	1.3628	0.44655	0.11389	0.9435
V226	DG(22:1-22:4)	1.3658	0.44972	0.11431	0.9419
V1561	TG(20:0p-16:0-20:0)	0.71171	-0.49064	0.11456	0.94096
V1989	PE(24:4-18:0)	0.81476	-0.29555	0.1146	0.9408
V2279	PMe(21:4-20:4)	1.4468	0.5329	0.11503	0.93918
V585	PC(22:4-23:0)	1.2784	0.35431	0.11528	0.93826
V1557	TG(16:0e-17:0-22:4)	1.518	0.60217	0.11582	0.93622
V2219	PI(18:0e-20:4)	1.1444	0.19463	0.11619	0.93482
V260	CerG2(d18:1/16:0+O)	7.4055	2.8886	0.11678	0.93263
V994	PS(18:0-22:6)	0.73116	-0.45174	0.11692	0.93213
V1297	TG(18:4-18:2-18:2)	0.8892	-0.16942	0.11699	0.93185
V588	PC(22:6-23:3)	0.63922	-0.64562	0.11699	0.93184
V346	LPC(22:4)	1.5468	0.62925	0.11705	0.93161
V1653	TG(18:0e-22:4-22:4)	1.3476	0.43034	0.11719	0.9311
V2012	PE(18:0p-18:1)	1.2726	0.34775	0.11727	0.9308
V2400	SM(d22:0/20:4)	1.1669	0.22267	0.11745	0.93016
V2014	PE(18:1p-18:1)	0.8607	-0.21642	0.11789	0.92853
V319	LPC(17:1)	1.7305	0.79118	0.11881	0.92514
V1923	PC(18:0e-22:4)	1.2073	0.2718	0.11899	0.92451
V305	CerG1(d18:0/26:1)	0.8789	-0.18623	0.11903	0.92435
V1360	TG(18:1-18:2-21:5)	0.71447	-0.48506	0.11979	0.92159
V1061	SM(d16:0/25:2)	1.2336	0.30288	0.12041	0.91935
V1072	SM(d16:0/26:5)	1.4592	0.54522	0.12059	0.9187
V637	PC(18:0p-18:2)	0.7637	-0.38893	0.12102	0.91715
V2274	PMe(18:0-22:6)	2.0984	1.0693	0.12106	0.91701
V535	PC(18:0-22:5)	0.70002	-0.51454	0.122	0.91363
V1619	TG(20:1p-18:1-22:3)	0.72075	-0.47242	0.12228	0.91265
V1581	TG(16:0p-19:0-22:6)	0.76826	-0.38033	0.12234	0.91244
V485	PC(16:0-21:0)	1.2294	0.29796	0.12256	0.91164
V1990	PE(22:0-20:4)	0.84391	-0.24484	0.12264	0.91136
V634	PC(18:1p-18:0)	0.86127	-0.21546	0.12287	0.91056
V82	Cer(d17:1/24:1)	1.3338	0.41549	0.1229	0.91045
V411	PC(14:0-12:0)	2.1904	1.1312	0.123	0.91011
V299	CerG1(d18:1/24:0)	1.182	0.24126	0.1232	0.90937
V1377	TG(18:0-18:0-22:4)	0.91753	-0.12418	0.12395	0.90676
V586	PC(22:5-23:0)	1.3147	0.3947	0.12417	0.90599
V722	PE(16:2-20:5)	2.0124	1.0089	0.12485	0.9036
V1503	TG(24:0-22:4-22:4)	0.52467	-0.93053	0.12514	0.90261
V2383	SM(d20:0/18:1)	0.92849	-0.10704	0.12559	0.90105
V93	Cer(d18:0/26:0)	0.60492	-0.72518	0.12597	0.89972
V2090	PG(18:0-20:2)	1.1426	0.19235	0.12615	0.89912
V1950	PE(18:1-18:2)	0.69668	-0.52143	0.12619	0.89896
V393	LPE(24:0)	0.65607	-0.60808	0.12631	0.89857
V1455	TG(20:1-20:1-22:4)	0.6851	-0.54561	0.12694	0.8964
V13	CE(18:1)	0.61955	-0.69071	0.12723	0.8954
V1780	LPC(18:1)	1.4674	0.55328	0.1275	0.89447
V1153	TG(16:1-14:0-14:0)	0.71263	-0.48878	0.12763	0.89405
V1563	TG(12:0e-22:1-22:1)/TG(18:0p-16:0-22:1)	0.64268	-0.63782	0.12786	0.89325
V1270	TG(15:0-16:0-22:5)	0.86333	-0.21201	0.12839	0.89148
V1404	TG(16:0-22:4-22:6)	0.70408	-0.5062	0.1286	0.89075
V2020	PE(14:0p-22:6)	0.74157	-0.43135	0.12864	0.89064
V503	PC(18:0-20:3)	0.85427	-0.22723	0.12898	0.88948
V1755	CL(18:2-20:3-18:3-18:0)	0.74114	-0.43218	0.12903	0.88929
V747	PE(19:3-20:4)	2.073	1.0517	0.12939	0.88809
V2282	PMe(22:4-20:4)	2.0662	1.047	0.12964	0.88726
V2121	PG(20:2-22:5)	1.3043	0.38331	0.12965	0.88721
V281	CerG1(d18:1/12:0)	0.20305	-2.3001	0.12967	0.88717
V626	PC(16:0e-19:0)	1.1928	0.2543	0.1298	0.88672
V1475	TG(18:0-22:4-24:1)	0.59784	-0.74216	0.13092	0.88299
V1963	PE(20:1-18:1)	0.86537	-0.2086	0.13137	0.88151
V1476	TG(20:1-22:1-22:4)	0.60698	-0.72027	0.13145	0.88124
V2122	PG(20:3-22:4)	1.4812	0.56676	0.13155	0.8809
V859	PE(20:0p-22:4)	1.1418	0.1913	0.13186	0.8799
V898	PG(18:2-22:6)	1.2616	0.33527	0.13206	0.87923
V2310	PS(18:1-18:2)	0.7321	-0.44988	0.13216	0.87892
V1842	PC(15:0-20:4)	1.5705	0.6512	0.13262	0.87738
V1416	TG(18:1-18:2-24:1)	0.80405	-0.31464	0.13282	0.87675
V426	PC(15:0-16:1)	0.76738	-0.38199	0.13309	0.87587
V275	CerG3GNAc1(d18:1/16:0)	0.80012	-0.32172	0.1334	0.87485
V891	PG(18:1-22:4)	1.1377	0.18616	0.13414	0.87245
V353	LPC(24:3)	1.7148	0.77805	0.13414	0.87244
V555	PC(20:4-22:6)	1.2372	0.30708	0.13421	0.87222
V475	PC(16:0-20:4)	0.68201	-0.55212	0.1343	0.87193
V2200	PI(20:3-20:4)	1.3277	0.40894	0.13481	0.87028
V1802	LPE(22:4)	1.5317	0.61509	0.13537	0.86848
V2183	PI(18:1-21:2)	0.80576	-0.31157	0.1358	0.8671
V529	PC(19:0-21:3)	1.4704	0.55624	0.13651	0.86484
V1984	PE(20:4-20:4)	0.63058	-0.66526	0.13742	0.86194
V344	LPC(22:4)-2	1.5502	0.63244	0.13784	0.86063
V1889	PC(24:4-18:1)	0.82146	-0.28374	0.13825	0.85935
V1821	LPMe(18:0)	2.2793	1.1886	0.13855	0.85839
V207	DG(20:1-22:6)	0.81867	-0.28864	0.13944	0.85561
V74	Cer(d22:0/18:0)	0.79	-0.34007	0.14051	0.85229
V896	PG(18:2-22:6)	1.2953	0.37329	0.14147	0.84933
V764	PE(19:3-22:6)	2.1483	1.1032	0.14156	0.84907
V2356	PS(20:0-24:3)	1.1554	0.20845	0.14164	0.84881
V2402	SM(d16:0/27:2)	0.87047	-0.20014	0.14171	0.8486
V1062	SM(d16:0/25:4)	1.2108	0.27592	0.14238	0.84656
V119	DG(16:0-18:2)	1.2899	0.36723	0.14238	0.84655
V1540	TG(20:0e-16:0-18:1)/TG(20:0p-16:0-18:0)	0.68669	-0.54226	0.1425	0.84619
V501	PC(20:0-18:2)	0.91205	-0.13282	0.14336	0.84357
V1542	TG(20:0e-16:0-18:1)	0.695	-0.52492	0.14353	0.84307
V573	PC(21:4-22:5)	0.60906	-0.71533	0.14371	0.84252
V452	PC(16:2-18:3)	1.4712	0.55697	0.1443	0.84074
V2164	PI(16:3-20:4)	1.9915	0.99386	0.14453	0.84004
V1942	PE(16:1-18:2)	1.3936	0.47881	0.14454	0.84001
V340	LPC(22:0)-2	1.3089	0.38832	0.14463	0.83974
V737	PE(18:0-20:4)	1.8731	0.90542	0.14504	0.83852
V2276	PMe(18:1-22:6)	2.0241	1.0173	0.14533	0.83765
V647	PC(16:1p-21:6)	0.83345	-0.26284	0.14568	0.83661
V2300	PS(16:0-17:0)	0.75041	-0.41426	0.14593	0.83586
V860	PE(18:0e-24:6)	0.89	-0.16812	0.14644	0.83434
V2348	PS(18:1-24:1)	0.71593	-0.48211	0.14656	0.83398
V2013	PE(18:0e-18:2)	0.85083	-0.23306	0.14683	0.8332
V1589	TG(16:0e-20:3-22:1)/TG(16:1p-18:0-24:2)	0.67394	-0.56931	0.14705	0.83253
V18	CE(20:0)	0.66198	-0.59514	0.14731	0.83176
V508	PC(18:1-20:4)	0.84097	-0.24988	0.14753	0.83111
V786	PE(24:3-24:4)	1.3691	0.45318	0.14779	0.83035
V1694	Cer(d18:1/16:0)	0.86604	-0.2075	0.14782	0.83028
V1492	TG(26:1-16:0-24:1)	0.5828	-0.77893	0.14811	0.82943
V810	PE(18:1p-18:2)	0.91513	-0.12795	0.14828	0.82893
V511	PC(18:2-20:4)	1.1768	0.23487	0.14849	0.82832
V73	Cer(d18:0/22:0)	1.3844	0.46931	0.14853	0.8282
V510	PC(18:1-20:5)	0.47307	-1.0799	0.14879	0.82742
V825	PE(16:0e-22:3)	1.7102	0.77418	0.14896	0.82694
V805	PE(18:0p-18:0)	1.2333	0.30252	0.14963	0.82499
V218	DG(24:4-19:5)	0.65422	-0.61216	0.14985	0.82433
V1972	PE(17:0-22:4)	1.6409	0.71453	0.15015	0.82347
V2228	PIP(36:2-18:1)	0.78805	-0.34365	0.15028	0.82309
V1833	PC(14:0-18:2)	0.65233	-0.61634	0.15052	0.82241
V509	PC(18:1-20:4)	0.76653	-0.38359	0.15065	0.82204
V1587	TG(18:0e-18:0-22:3)/TG(18:1p-19:0-21:1)	0.64861	-0.62457	0.15145	0.81974
V1337	TG(16:0-18:2-22:4)	0.86354	-0.21167	0.15221	0.81755
V1478	TG(18:0-22:6-24:1)	0.58932	-0.76288	0.15227	0.81738
V1657	TG(18:0e-22:4-22:5)	1.2781	0.35398	0.15232	0.81723
V255	GM3(d18:1/16:0+O)	0.68278	-0.5505	0.15346	0.81402
V120	DG(16:1-18:2)	1.2828	0.35929	0.15361	0.81357
V1289	TG(18:1-18:2-18:2)	1.6849	0.75265	0.15409	0.81222
V2062	PE(20:1p-22:6)	0.85981	-0.21791	0.1549	0.80994
V1893	PC(22:4-20:4)	2.1542	1.1072	0.15498	0.80971
V600	PC(24:1-24:2)	0.44129	-1.1802	0.15508	0.80945
V1672	TG(18:0e-22:5-24:1)/TG(18:0p-22:4-24:1)	0.6515	-0.61816	0.1556	0.80799
V273	CerG3(d18:1/24:0)	0.66303	-0.59286	0.15572	0.80764
V1560	TG(20:0e-16:0-20:1)	0.59548	-0.74789	0.15603	0.80679
V1438	TG(18:1-22:5-22:5)	0.56117	-0.83349	0.15678	0.80472
V562	PC(24:4-18:0)	0.80539	-0.31223	0.15683	0.80458
V122	DG(18:4-16:2)	2.0994	1.07	0.15683	0.80458
V2308	PS(18:0-18:1)	0.83393	-0.26201	0.15742	0.80295
V1428	TG(17:4-22:4-22:5)	0.76887	-0.37919	0.15761	0.80242
V2290	PMe(26:6-22:4)	0.87271	-0.19642	0.15807	0.80115
V1962	PE(18:0-20:2)	0.83068	-0.26763	0.15809	0.80109
V2024	PE(18:0p-20:1)	1.4445	0.5306	0.15829	0.80056
V1014	SM(d16:1/16:0)	1.2975	0.37571	0.15894	0.79878
V2281	PMe(18:0-24:6)	0.83482	-0.26047	0.15951	0.79722
V1393	TG(15:1-22:6-22:6)	0.71915	-0.47563	0.15981	0.7964
V1245	TG(16:0-18:2-18:2)	0.80891	-0.30594	0.16008	0.79565
V51	Cer(d16:0/17:1)	1.2383	0.30838	0.16044	0.79469
V127	DG(18:0-18:1)	1.329	0.41034	0.16175	0.79116
V307	CerG1(d20:1/24:1)	0.86191	-0.21438	0.16221	0.78993
V849	PE(20:0p-20:4)	1.1269	0.17231	0.16277	0.78842
V1131	TG(16:0-12:0-14:0)	0.77989	-0.35865	0.16318	0.78734
V1287	TG(18:1-18:3-18:1)	1.7889	0.83909	0.16318	0.78734
V85	Cer(d18:1/24:0)	1.1681	0.22415	0.16318	0.78734
V104	DG(16:0-16:0)	1.1177	0.16059	0.16341	0.78673
V1322	TG(18:0-18:0-20:1)	0.86598	-0.2076	0.16363	0.78615
V2280	PMe(20:4-22:6)	2.002	1.0014	0.16384	0.78557
V169	DG(20:5-20:5)	2.1889	1.1302	0.16437	0.78417
V1952	PE(16:0-20:4)	0.78977	-0.34049	0.16442	0.78405
V1787	LPC(22:6)	1.6389	0.71273	0.1645	0.78383
V1366	TG(18:2-18:2-22:6)	0.7373	-0.43967	0.16468	0.78337
V2084	PG(18:0-19:0)	1.3212	0.40187	0.16512	0.78221
V660	PC(16:0e-23:5)	0.78293	-0.35305	0.1654	0.78148
V249	DG(16:0p-18:1)	1.3834	0.46817	0.16543	0.78138
V301	CerG1(d18:1/24:1)	0.89232	-0.16436	0.16554	0.7811
V360	LPC(28:0)	2.4238	1.2773	0.16563	0.78086
V2296	PMe(18:0p-20:4)	2.0101	1.0072	0.166	0.77989
V525	PC(16:0-24:0)	1.1848	0.24468	0.16613	0.77955
V950	PI(17:0-20:4)	1.1481	0.19919	0.16689	0.77757
V1444	TG(18:1-22:6-22:6)	0.76993	-0.37721	0.16692	0.7775
V241	DG (22:4-24:1)	1.257	0.32999	0.16779	0.77523
V753	PE(18:0-22:6)	0.72422	-0.4655	0.16787	0.77503
V1451	TG(18:0-22:0-22:4)	0.67486	-0.56733	0.16793	0.77486
V1870	PC(18:0-22:3)	0.85708	-0.22249	0.16896	0.77223
V1704	Cer(d18:0/24:1)	1.2016	0.26501	0.16919	0.77163
V1811	LPE(18:1p)	0.53602	-0.89965	0.16954	0.77073
V1945	PE(17:1-18:1)	0.84478	-0.24336	0.16999	0.76957
V1258	TG(18:2-13:0-21:6)	2.0913	1.0644	0.17002	0.76949
V153	DG(18:2-20:3)	1.2104	0.27551	0.17051	0.76824
V1993	PE(18:1-24:6)	0.77028	-0.37655	0.17114	0.76665
V142	DG(17:0-20:4)	1.3036	0.38254	0.17118	0.76655
V1800	LPE(20:3)	1.9793	0.98497	0.17157	0.76556
V483	PC(16:2-20:5)	1.2836	0.36024	0.17229	0.76374
V2153	PI(16:1-18:2)	1.8111	0.85689	0.17246	0.76331
V466	PC(18:0-18:1)	0.88939	-0.16911	0.173	0.76196
V812	PE(16:0p-20:5)	0.6551	-0.61021	0.17312	0.76166
V282	CerG1(d18:1/14:0)	1.5945	0.6731	0.17326	0.7613
V603	PC(24:2-24:4)	1.272	0.34706	0.17508	0.75676
V1373	TG(18:0-20:0-20:2)	0.82725	-0.27361	0.17586	0.75483
V1354	TG(18:0-17:0-22:4)	1.0802	0.11124	0.17613	0.75417
V2220	PI(18:0p-20:4)	1.8864	0.91565	0.17624	0.7539
V1517	TG(16:0e-14:0-20:4)	2.3205	1.2144	0.17631	0.75372
V293	CerG1(d18:1/22:0)	1.1586	0.21234	0.17702	0.75197
V2240	PIP(38:4-20:2)	1.2961	0.37413	0.17806	0.74942
V2384	SM(d20:1/18:1)	1.1034	0.14198	0.17886	0.7475
V2292	PMe(18:0p-18:1)	2.011	1.0079	0.18032	0.74395
V330	LPC(20:0)	1.4988	0.58385	0.1804	0.74376
V1781	LPC(18:2)	1.3871	0.47209	0.18077	0.74286
V367	LPC(18:1p)	0.5572	-0.84374	0.18082	0.74275
V1022	SM(d18:1/16:0)	0.67691	-0.56297	0.18102	0.74227
V1256	TG(16:1-18:3-18:3)	1.6301	0.70498	0.18136	0.74145
V453	PC(16:2-18:4)	1.3189	0.3993	0.18152	0.74107
V1413	TG(18:0-18:1-24:1)	0.64908	-0.62353	0.18184	0.7403
V1450	TG(26:0-18:1-18:2)	0.62498	-0.67812	0.18191	0.74014
V2000	PE(26:6-20:4)	0.8266	-0.27475	0.18207	0.73977
V2230	PIP(36:3-18:2)	1.1916	0.25285	0.18233	0.73913
V1900	PC(16:0e-16:0)	0.90781	-0.13954	0.18273	0.73818
V617	PC(16:1p-17:0)	0.83808	-0.25483	0.18298	0.73759
V580	PC(20:0-24:6)	0.82273	-0.2815	0.18371	0.73587
V1464	TG(20:1-22:4-22:6)	1.545	0.62765	0.18499	0.73285
V479	PC(16:0-20:5)	0.48981	-1.0297	0.18532	0.73208
V1987	PE(18:1-24:1)	0.79955	-0.32274	0.18574	0.7311
V1408	TG(16:0-22:6-22:6)	0.83231	-0.2648	0.18609	0.73029
V2097	PG(18:2-20:4)	1.2997	0.37819	0.1863	0.72978
V424	PC(12:0-18:4)	1.8606	0.89574	0.18641	0.72952
V482	PC(17:1-19:5)	1.7073	0.77173	0.18667	0.72893
V1473	TG(16:1-24:1-24:1)	0.82032	-0.28574	0.18668	0.72891
V1119	TG(4:0-16:0-20:4)	0.50219	-0.9937	0.18691	0.72836
V1659	TG(18:0p-22:4-23:0)	0.44064	-1.1823	0.18749	0.72702
V1188	TG(11:0-18:2-18:2)	1.4604	0.54632	0.18817	0.72545
V1834	PC(14:0-18:3)	0.65392	-0.61281	0.18899	0.72356
V678	PC(18:2p-24:1)	1.175	0.23266	0.18935	0.72274
V1350	TG(18:3-18:2-21:6)	0.91775	-0.12383	0.18938	0.72266
V2022	PE(18:0e-20:1)	1.1907	0.25182	0.18995	0.72136
V861	PE(20:0p-22:6)	0.90364	-0.14618	0.19069	0.71967
V2286	PMe(27:6-18:0)	0.86278	-0.21294	0.19076	0.71951
V1845	PC(16:0-20:2)	0.86601	-0.20754	0.19132	0.71824
V1550	TG(16:0e-16:0-22:5)/TG(18:0p-16:0-20:4)	0.76908	-0.3788	0.19167	0.71744
V1443	TG(22:4-18:2-22:6)	0.79723	-0.32692	0.19268	0.71516
V288	CerG1(d18:1/18:0)	0.86627	-0.20711	0.19341	0.71352
V970	PIP(34:2-18:1)	1.2284	0.29675	0.19362	0.71304
V2344	PS(20:3-21:3)	1.9249	0.94477	0.19388	0.71246
V783	PE(22:2-24:4)	0.84052	-0.25065	0.194	0.7122
V2054	PE(20:0e-22:4)	1.2128	0.2783	0.19403	0.71213
V1316	TG(16:0-18:2-21:5)	0.76454	-0.38734	0.19456	0.71095
V1829	OAHFA(18:1-26:6)	1.6945	0.76085	0.19476	0.71051
V2235	PIP(38:4-18:2)	1.1965	0.2588	0.19503	0.70989
V1671	TG(18:0e-22:4-24:1)	0.60432	-0.72662	0.19503	0.70989
V1493	TG(18:1-24:1-24:1)	0.75841	-0.39895	0.19506	0.70983
V1693	Cer(d18:0/16:0)	0.86316	-0.2123	0.1952	0.70953
V1608	TG(16:0e-22:4-22:6)	1.1719	0.22889	0.19582	0.70814
V842	PE(16:0e-24:2)	0.87417	-0.19401	0.1967	0.7062
V331	LPC(20:1)	0.59649	-0.74542	0.19792	0.70351
V2150	PI(18:0-16:1)	2.1836	1.1267	0.1987	0.70179
V2241	PIP(38:6-20:2)	1.2698	0.34457	0.19905	0.70103
V707	PE(16:1-18:4)	2.1126	1.079	0.19956	0.69992
V1370	TG(14:0-22:6-22:6)	0.73624	-0.44175	0.19977	0.69948
V1240	TG(18:0-16:0-18:1)	0.80168	-0.3189	0.20055	0.69778
V400	LPE(18:1p)	0.57284	-0.80381	0.20122	0.69633
V2357	PS(20:2-24:4)	1.2464	0.31771	0.20174	0.69521
V995	PS(20:2-20:4)	1.2543	0.32686	0.20181	0.69506
V134	DG(18:2-18:2)	1.2755	0.35106	0.20188	0.69491
V664	PC(18:0e-22:0)	0.82753	-0.27312	0.2024	0.6938
V996	PS(18:1-22:5)	1.216	0.28219	0.20264	0.69328
V515	PC(16:1-23:0)	1.3963	0.48162	0.20285	0.69283
V940	phSM(d16:0/24:3)	1.0822	0.114	0.20295	0.69262
V1484	TG(22:4-22:4-22:4)	1.8558	0.89207	0.204	0.69036
V1278	TG(18:0-18:0-18:1)	0.90207	-0.14869	0.20417	0.69002
V1914	PC(18:0e-20:3)	1.2489	0.32071	0.20452	0.68926
V530	PC(16:1-24:2)	0.88261	-0.18015	0.20649	0.68511
V1468	TG(20:3-22:6-22:6)	1.2364	0.30609	0.20719	0.68364
V165	DG(17:0-22:6)	1.2721	0.34721	0.20745	0.68308
V1903	PC(18:0e-16:0)	0.91267	-0.13184	0.20801	0.68192
V2137	phSM(d18:1/16:1)	0.63511	-0.65493	0.20825	0.68142
V982	PS(17:1-18:1)	0.87824	-0.18732	0.20856	0.68076
V1471	TG(16:0-24:1-24:1)	0.62641	-0.67482	0.20885	0.68017
V1968	PE(18:2-20:4)	0.50771	-0.97791	0.20889	0.68008
V431	PC(16:1-16:1)	1.3078	0.38713	0.209	0.67986
V1975	PE(18:1-22:1)	0.77867	-0.36091	0.21044	0.67687
V409	PC(4:0-20:0)	2.0696	1.0493	0.21155	0.6746
V2057	PE(18:0e-24:6)	1.9055	0.93014	0.21329	0.67103
V381	LPE(19:0)	1.3104	0.39006	0.21339	0.67082
V1430	TG(26:1-16:0-19:1)	0.77145	-0.37435	0.21346	0.67069
V704	PE(16:0-18:2)	0.64259	-0.63802	0.21378	0.67003
V1145	TG(16:0-13:0-14:0)	1.2195	0.28635	0.2139	0.66978
V1669	TG(18:0e-22:4-24:0)	0.64427	-0.63427	0.21458	0.66841
V2072	PG(16:1-18:2)	0.80427	-0.31425	0.21468	0.66821
V435	PC(16:2-16:3)	1.9221	0.94267	0.21471	0.66815
V2365	PS(18:0e-22:4)	0.79736	-0.32669	0.21497	0.66763
V1078	SM(d18:1/25:3)	1.241	0.31145	0.21508	0.66739
V430	PC(16:1-16:1)	0.70035	-0.51384	0.2157	0.66614
V1937	PE(16:1-17:1)	2.5663	1.3597	0.21634	0.66487
V983	PS(18:0-18:1)	0.86763	-0.20486	0.2174	0.66275
V1645	TG(18:0p-22:0-22:3)	0.62858	-0.66982	0.21742	0.6627
V321	LPC(17:4)	1.428	0.51401	0.2184	0.66074
V1399	TG(15:0-22:4-22:4)	0.62137	-0.68647	0.21885	0.65986
V467	PC(18:0-18:2)	0.7195	-0.47493	0.21898	0.65959
V2021	PE(16:0p-21:1)	1.2744	0.3498	0.21945	0.65866
V1035	SM(d18:1/18:1)	0.89743	-0.15613	0.21969	0.65818
V1364	TG(18:0-16:0-24:1)	0.72635	-0.46127	0.22053	0.65653
V527	PC(18:4-22:6)	0.77007	-0.37694	0.22091	0.65578
V636	PC(18:2p-18:0)	0.83732	-0.25614	0.22098	0.65565
V1012	SM(d16:2/15:0)	0.84823	-0.23748	0.22113	0.65535
V390	LPE(22:2)	1.4376	0.52363	0.22131	0.65499
V976	PIP(38:3-18:1)	1.2729	0.34816	0.22145	0.65473
V742	PE(19:0-20:1)	0.84355	-0.24545	0.22196	0.65373
V263	CerG2(d17:1/24:0)	1.2105	0.27558	0.22221	0.65324
V1107	TG(12:0-14:0-14:0)	0.72061	-0.4727	0.22242	0.65282
V1011	SM(d16:1/15:0)	1.1483	0.19944	0.2227	0.65228
V1199	TG(14:0-14:0-20:5)	1.4017	0.48721	0.22313	0.65145
V1427	TG(17:0-22:6-22:6)	0.72689	-0.46019	0.22322	0.65127
V667	PC(16:0p-24:2)	0.69412	-0.52675	0.2236	0.65052
V2058	PE(20:0p-22:5)	0.78971	-0.3406	0.22365	0.65043
V1922	PC(20:0e-20:4)	0.86811	-0.20406	0.22414	0.64948
V137	DG(16:2-20:4)	1.2577	0.33075	0.22468	0.64844
V2262	PMe(17:0-20:4)	4.0947	2.0338	0.22475	0.6483
V1132	TG(16:0-12:0-14:0)	0.63319	-0.65928	0.2251	0.64762
V1943	PE(18:0-17:1)	0.82557	-0.27654	0.22586	0.64617
V768	PE(26:2-16:0)	1.5109	0.59537	0.22628	0.64536
V840	PE(16:0p-24:0)	1.3067	0.3859	0.22639	0.64513
V1013	SM(d16:0/16:0)	1.277	0.35279	0.22687	0.64422
V841	PE(18:0p-22:1)	1.1397	0.18862	0.22714	0.64372
V1204	TG(15:0-16:0-18:1)	0.82823	-0.2719	0.22721	0.64358
V2368	PS(18:0e-22:6)	0.60817	-0.71746	0.2278	0.64244
V229	DG(26:6-18:0)	1.5467	0.62922	0.2278	0.64244
V2181	PI(18:1-20:5)	1.2291	0.29763	0.22803	0.64201
V1839	PC(16:1-18:2)	0.81015	-0.30374	0.22851	0.6411
V1025	SM(d16:0/18:4)	1.2178	0.28432	0.22931	0.63959
V1300	TG(18:3-18:3-18:3)	0.62684	-0.67382	0.22943	0.63935
V517	PC(15:0-24:2)	1.1743	0.23175	0.22945	0.63931
V578	PC(24:0-20:4)	1.1795	0.23813	0.22977	0.63871
V1326	TG(18:3-18:3-20:5)	1.4845	0.56994	0.22987	0.63851
V589	PC(24:1-22:0)	0.81556	-0.29414	0.22994	0.63838
V1859	PC(16:0-22:5)	0.89658	-0.15749	0.23019	0.63791
V629	PC(16:2p-19:0)	2.7956	1.4832	0.23083	0.63672
V919	PG(22:4-22:5)	1.4812	0.56675	0.23088	0.63661
V605	PC(10:0p-12:0)	0.66324	-0.59239	0.23092	0.63653
V546	PC(18:4-22:5)	1.3474	0.43021	0.23179	0.63491
V2263	PMe(17:1-20:4)	2.9097	1.5409	0.23198	0.63456
V280	CerG1(d16:1/13:0)	0.82697	-0.27409	0.23273	0.63315
V1449	TG(26:0-18:1-18:1)	0.64805	-0.62582	0.23283	0.63295
V2251	PMe(17:0-18:2)	2.5688	1.3611	0.23321	0.63226
V192	DG(18:3-23:4)	1.2975	0.3757	0.23327	0.63213
V1129	TG(4:0-18:2-19:2)	1.7314	0.79191	0.23395	0.63088
V1930	PE(16:1-14:0)	0.67327	-0.57074	0.2357	0.62763
V1515	TG(16:0p-16:0-18:2)	0.77939	-0.35959	0.23577	0.62751
V62	Cer(d18:1/18:1)	1.3309	0.41242	0.2372	0.62488
V1215	TG(16:0-16:0-18:2)	0.33769	-1.5662	0.23795	0.62351
V56	Cer(d18:2/16:0)	0.76753	-0.3817	0.238	0.62341
V2380	SM(d18:0/18:1)	0.94858	-0.076165	0.23806	0.62331
V934	phSM(d18:1/18:1)	0.76976	-0.37752	0.23812	0.6232
V576	PC(22:6-22:6)	1.1771	0.23525	0.2393	0.62106
V2161	PI(16:0-20:3)	1.1538	0.20643	0.2402	0.61943
V760	PE(18:1-23:2)	1.7801	0.83194	0.24034	0.61918
V1997	PE(22:6-22:6)	0.66703	-0.58418	0.24055	0.61879
V2347	PS(18:1-24:0)	0.87787	-0.18792	0.24059	0.61873
V2016	PE(16:0p-20:3)	0.90697	-0.14088	0.24066	0.61859
V2114	PG(18:3-22:6)	1.5429	0.6256	0.24091	0.61814
V2243	PMe(16:0-16:1)	0.67431	-0.56852	0.24119	0.61765
V691	PE(16:0-14:0)	0.73333	-0.44747	0.24125	0.61753
V779	PE(24:0-20:4)	1.1088	0.14905	0.24148	0.61712
V1144	TG(4:0-16:0-22:6)	0.4657	-1.1025	0.24275	0.61485
V1516	TG(16:0e-16:1-18:2)	0.79288	-0.33483	0.24285	0.61466
V987	PS(18:0-20:4)	1.1524	0.20467	0.24392	0.61276
V1286	TG(16:0-18:1-20:4)	0.88668	-0.17352	0.24458	0.61158
V2133	PG(22:4-22:5)	1.1752	0.23288	0.24469	0.61138
V421	PC(16:1-14:0)	0.61623	-0.69847	0.24485	0.61109
V1495	TG(22:1-22:3-22:4)	0.60904	-0.71538	0.24676	0.60773
V550	PC(19:0-22:5)	1.1691	0.22536	0.24699	0.60732
V1736	CL(18:2-18:1-18:1-18:1)	0.8035	-0.31563	0.2471	0.60713
V998	PS(20:4-20:4)	1.2582	0.33133	0.24759	0.60626
V531	PC(20:0-20:4)	0.94402	-0.083104	0.24762	0.60621
V2313	PS(18:1-19:1)	1.1632	0.21816	0.24764	0.60618
V179	DG(18:1-22:4)	1.1297	0.17597	0.24789	0.60574
V604	PC(24:3-24:4)	0.83792	-0.25511	0.24796	0.60562
V99	Cer(d22:0/24:2)	0.59222	-0.75579	0.24925	0.60337
V1631	TG(16:0e-22:6-23:4)	1.2286	0.29701	0.25026	0.60161
V2028	PE(18:0e-20:4)/PE(18:0p-20:3)	1.0552	0.07755	0.2513	0.59981
V221	DG(22:5-22:6)	1.2895	0.36678	0.25137	0.59968
V1042	SM(d16:0/21:6)	0.68266	-0.55076	0.25296	0.59696
V917	PG(22:6-22:6)	1.2602	0.33363	0.25302	0.59684
V802	PE(16:0p-19:3)	0.85074	-0.2332	0.2532	0.59654
V625	PC(16:2p-18:2)	1.2991	0.3775	0.25328	0.59641
V1650	TG(18:0e-20:0-24:7)	0.78601	-0.34737	0.25341	0.59618
V37	CE(24:0)	0.53936	-0.89068	0.25352	0.59599
V506	PC(24:3-14:1)	0.91897	-0.12191	0.25365	0.59576
V1644	TG(18:0p-22:6-22:6)	0.72364	-0.46665	0.2541	0.59499
V1689	ZyE(22:6)	0.8067	-0.3099	0.25418	0.59485
V922	PG(22:4-24:6)	1.209	0.27377	0.2543	0.59466
V890	PG(16:1-22:6)	1.2482	0.31984	0.25471	0.59396
V1648	TG(18:0e-22:2-22:4)/TG(18:0p-22:1-22:4)	0.80576	-0.31157	0.25635	0.59117
V1474	TG(28:1-18:1-18:2)	0.66643	-0.58548	0.25711	0.58988
V894	PG(18:1-22:6)	0.86717	-0.20562	0.25714	0.58983
V886	PG(20:3-18:2)	1.1989	0.26177	0.2572	0.58973
V2378	SM(d17:0/18:1)	1.1008	0.13856	0.25742	0.58936
V487	PC(19:0-18:1)	1.1297	0.17596	0.2584	0.5877
V2386	SM(d17:1/22:4)	1.3314	0.41299	0.25879	0.58706
V1349	TG(15:0-20:4-22:6)	0.80634	-0.31054	0.25895	0.58679
V77	Cer(d18:0/22:2)	1.1509	0.20276	0.25964	0.58562
V1757	CL(18:2-22:6-18:2-18:1)	0.82552	-0.27662	0.26012	0.58482
V1415	TG(26:1-16:1-18:1)	0.87092	-0.19939	0.26113	0.58314
V167	DG(20:4-19:3)	1.3129	0.39279	0.26113	0.58314
V1498	TG(24:4-22:4-22:4)	1.4819	0.56748	0.26124	0.58296
V1806	LPE(16:0p)	0.61226	-0.70779	0.26125	0.58295
V584	PC(21:6-24:7)	0.8949	-0.1602	0.26165	0.58227
V720	PE(16:0-20:4)	0.67007	-0.57762	0.26186	0.58194
V369	LPC(18:2p)	0.56204	-0.83124	0.26188	0.5819
V767	PE(18:1-24:1)	0.88914	-0.16953	0.26307	0.57994
V901	PG(20:4-22:6)	1.1245	0.16931	0.26313	0.57983
V1555	TG(18:0e-18:1-19:0)	0.68442	-0.54705	0.26451	0.57755
V1400	TG(17:0-20:4-22:5)	0.76937	-0.37825	0.26517	0.57647
V2373	SM(d17:1/16:0)	1.104	0.14278	0.26518	0.57645
V2130	PG(22:4-22:3)	1.7	0.76554	0.26528	0.57629
V1872	PC(20:0-20:4)	0.91584	-0.12684	0.26563	0.57573
V1651	TG(18:0e-22:2-22:5)	0.797	-0.32734	0.26578	0.57547
V2149	PI(16:0-18:0)	0.89753	-0.15596	0.26588	0.57532
V2307	PS(17:1-18:2)	1.8721	0.90469	0.26636	0.57453
V895	PG(18:1-22:6)	1.1164	0.15887	0.26648	0.57433
V256	CerG2(d18:1/12:0)	1.582	0.66175	0.26658	0.57417
V855	PE(18:2p-22:6)	0.85803	-0.22091	0.26707	0.57338
V1849	PC(16:1-20:4)	0.86875	-0.20299	0.2675	0.57267
V1504	TG(24:1-22:4-22:4)	0.68879	-0.53786	0.26799	0.57188
V756	PE(20:4-20:5)	1.4294	0.51536	0.26801	0.57184
V925	PG(32:1-16:0)	0.62474	-0.67868	0.26858	0.57092
V799	PE(16:0p-19:0)	1.0976	0.13439	0.26904	0.57018
V2360	PS(25:4-20:4)	0.83369	-0.26241	0.26911	0.57007
V1407	TG(16:0-22:6-22:6)	0.80704	-0.30928	0.2692	0.56993
V472	PC(16:0-20:4)	1.3229	0.40375	0.26929	0.56978
V761	PE(18:2-23:2)	1.2211	0.28817	0.26953	0.56939
V2389	SM(d22:1/18:1)	0.91832	-0.12293	0.27006	0.56854
V1424	TG(16:0-22:4-22:5)	0.7337	-0.44673	0.27017	0.56836
V2317	PS(18:0-20:2)	0.85394	-0.22779	0.27021	0.56829
V368	LPC(18:1p)-2	0.53795	-0.89446	0.2704	0.56799
V1556	TG(18:0e-18:1-19:1)	0.74688	-0.42105	0.27115	0.56678
V1979	PE(18:1-22:4)	0.77846	-0.3613	0.27131	0.56653
V1797	LPE(20:1)	1.4931	0.57828	0.27141	0.56637
V618	PC(16:0e-18:0)	1.0992	0.13639	0.27142	0.56636
V1344	TG(16:0-18:2-22:6)	0.78907	-0.34178	0.27196	0.56549
V892	PG(18:1-22:5)	1.2101	0.27517	0.27349	0.56305
V827	PE(16:0e-22:4)	1.1192	0.16244	0.27408	0.56211
V296	CerG1(d20:1/21:0)	1.1421	0.19174	0.27437	0.56167
V343	LPC(22:3)	1.4724	0.55816	0.2746	0.5613
V2285	PMe(24:5-20:4)	0.91818	-0.12314	0.27471	0.56112
V687	PE(4:0-23:2)	0.48201	-1.0529	0.27476	0.56105
V1677	TG(20:0p-22:4-22:4)	1.0999	0.13735	0.27494	0.56075
V769	PE(26:2-16:1)	0.85344	-0.22863	0.27513	0.56046
V413	PC(15:0-12:0)	1.5907	0.66969	0.27557	0.55977
V1536	TG(16:0e-16:0-21:1)	0.78327	-0.35241	0.27591	0.55923
V498	PC(16:0-22:0)	1.1138	0.15555	0.27629	0.55864
V1851	PC(19:0-18:1)	0.87798	-0.18775	0.27643	0.55842
V2159	PI(18:0-18:1)	1.1673	0.22316	0.27668	0.55802
V313	LPC(15:1)	1.3529	0.43604	0.27758	0.55661
V433	PC(12:0-20:4)	1.4414	0.52743	0.27771	0.55641
V2306	PS(17:1-18:1)	1.3171	0.39733	0.27842	0.5553
V1507	TG(16:0e-16:0-16:0)	0.85658	-0.22334	0.27905	0.55433
V1817	LPI(18:0)-2	0.80381	-0.31508	0.27922	0.55405
V718	PE(16:0-20:3)	0.83747	-0.2559	0.27946	0.55368
V146	DG(20:1-18:1)	1.2028	0.26637	0.28058	0.55194
V726	PE(18:2-19:2)	1.4668	0.55264	0.28091	0.55143
V1161	TG(8:0-18:2-18:3)	0.6891	-0.53721	0.28143	0.55064
V2271	PMe(17:0-22:6)	5.1425	2.3625	0.28202	0.54972
V1442	TG(18:1-22:5-22:6)	0.79946	-0.32291	0.28223	0.5494
V1604	TG(16:0p-21:0-22:6)/TG(18:0e-19:1-22:6)	0.88226	-0.18072	0.28237	0.54919
V1339	TG(18:1-18:2-20:4)	0.89556	-0.15913	0.2824	0.54914
V1875	PC(24:5-16:0)	1.2271	0.29528	0.28248	0.54902
V645	PC(16:2p-21:0)	2.4502	1.2929	0.28323	0.54786
V1490	TG(22:6-22:6-22:6)	1.2248	0.29255	0.28448	0.54595
V2002	PE(18:1p-14:0)	0.78924	-0.34146	0.28449	0.54593
V2342	PS(18:0-23:2)	0.85238	-0.23043	0.28473	0.54557
V1432	TG(26:2-17:1-18:1)	1.4772	0.56284	0.28567	0.54413
V1863	PC(19:0-20:4)	1.117	0.15958	0.28585	0.54386
V1549	TG(16:0e-16:0-22:5)	0.79594	-0.32927	0.28629	0.54319
V500	PC(18:0-20:1)	0.83784	-0.25525	0.28643	0.54298
V690	PE(6:0-23:4)	1.3403	0.42254	0.28762	0.54118
V2070	PG(16:1-18:1)	1.0619	0.08659	0.28806	0.54051
V1957	PE(19:1-18:2)	1.3802	0.46492	0.28886	0.53931
V1332	TG(20:1-18:1-18:2)	1.0787	0.10936	0.2889	0.53925
V532	PC(18:0-22:4)	0.86137	-0.2153	0.28891	0.53924
V776	PE(22:6-22:4)	0.74838	-0.41815	0.28939	0.53852
V1660	TG(18:0p-22:5-23:0)	0.77667	-0.36462	0.28983	0.53786
V1482	TG(22:2-22:4-22:4)	0.57243	-0.80484	0.29	0.5376
V365	LPC(18:0p)	0.57522	-0.7978	0.29021	0.53729
V1666	TG(20:0e-22:5-22:6)	0.72357	-0.4668	0.29079	0.53642
V920	PG(28:0-18:0)	1.3301	0.41151	0.29104	0.53605
V1345	TG(18:1-18:2-20:5)	1.4319	0.51796	0.29164	0.53516
V1497	TG(24:3-22:4-22:4)	0.66086	-0.59758	0.29214	0.53441
V2299	PS(16:0-16:1)	0.84109	-0.24967	0.29352	0.53236
V2305	PS(17:0-18:1)	0.79108	-0.3381	0.29368	0.53213
V1698	Cer(d18:1/20:0)	0.86183	-0.21453	0.29374	0.53204
V2124	PG(20:2-22:6)	1.2048	0.2688	0.29384	0.53188
V1846	PC(18:1-18:2)	0.81826	-0.28936	0.2949	0.53032
V1784	LPC(20:4)	1.4454	0.53148	0.29514	0.52997
V2323	PS(16:0-22:6)	0.8599	-0.21775	0.29603	0.52866
V630	PC(16:3p-19:0)	0.83694	-0.2568	0.29657	0.52788
V877	PG(18:2-18:2)	0.8228	-0.28139	0.29673	0.52764
V1954	PE(16:1-20:4)	0.8302	-0.26848	0.29727	0.52685
V1294	TG(18:3-18:2-18:2)	1.4126	0.49839	0.29743	0.52661
V1595	TG(18:0p-18:1-22:5)	0.84934	-0.23558	0.29766	0.52629
V1150	TG(6:0-18:2-19:1)	1.579	0.65904	0.29822	0.52546
V358	LPC(26:1)	1.3057	0.38484	0.29833	0.52531
V1307	TG(19:1-18:1-18:2)	1.2014	0.26473	0.29983	0.52312
V2118	PG(20:1-22:3)	1.2471	0.31863	0.30021	0.52258
V1033	SM(d18:1/18:0)	0.87939	-0.18542	0.30095	0.5215
V1959	PE(17:1-20:4)	2.112	1.0786	0.30107	0.52133
V2083	PG(18:3-18:2)	0.79376	-0.33322	0.3032	0.51827
V1809	LPE(18:0p)-2	0.62142	-0.68635	0.30334	0.51808
V651	PC(18:0e-20:4)	1.0636	0.088977	0.30334	0.51808
V1000	PS(18:1-24:1)	0.80391	-0.31489	0.30424	0.51679
V1670	TG(18:0p-22:4-24:0)	0.77167	-0.37395	0.3043	0.51669
V2225	PIP(36:2-16:0)	0.79561	-0.32986	0.30483	0.51594
V9	CE(16:2)	1.1655	0.22101	0.30526	0.51533
V1369	TG(18:3-20:4-20:5)	0.74831	-0.41829	0.30603	0.51423
V1293	TG(18:3-18:2-18:2)	1.4413	0.52738	0.30604	0.51423
V1006	SM(d16:1/13:0)	0.8592	-0.21894	0.30622	0.51397
V166	DG(24:4-15:2)	0.61222	-0.70787	0.30662	0.5134
V1249	TG(16:1-18:1-18:3)	0.86057	-0.21663	0.30693	0.51296
V624	PC(18:2p-16:2)	0.86081	-0.21623	0.30709	0.51273
V1127	TG(6:0-17:1-18:2)	1.5734	0.65392	0.3076	0.51201
V1452	TG(18:1-20:4-24:0)	0.77176	-0.37377	0.3079	0.51159
V2377	SM(d16:1/18:1)	0.88393	-0.17799	0.30976	0.50898
V1168	TG(9:0-18:1-18:2)	1.5059	0.59061	0.31044	0.50803
V733	PE(20:1-18:1)	1.0567	0.079501	0.31069	0.50767
V918	PG(22:6-22:6)	1.1753	0.23299	0.31075	0.50759
V1163	TG(6:0-16:0-22:6)	0.43622	-1.1969	0.3116	0.5064
V2261	PMe(18:1-19:2)	1.9466	0.96099	0.31167	0.5063
V1643	TG(18:2p-22:4-22:6)	1.0945	0.13024	0.31245	0.50523
V34	CE(22:6)/ZyE(22:5)	0.8343	-0.26136	0.31522	0.50139
V2015	PE(16:0e-20:4)	0.92634	-0.11039	0.31527	0.50131
V1314	TG(19:2-18:2-18:2)	0.89796	-0.15528	0.31575	0.50066
V1088	TG(4:0-14:0-16:0)	0.4788	-1.0625	0.31634	0.49984
V643	PC(16:1p-20:5)	0.5532	-0.85412	0.31642	0.49974
V1037	SM(d18:1/18:3)	0.8685	-0.20341	0.31692	0.49905
V2105	PG(18:2-22:4)	1.1232	0.16767	0.31715	0.49874
V2145	PI(16:1-16:1)	1.3754	0.45984	0.31856	0.49681
V1545	TG(18:0e-16:0-20:3)	0.8292	-0.2702	0.31956	0.49544
V556	PC(20:4-22:6)	0.81308	-0.29854	0.32003	0.49481
V2043	PE(18:0p-22:3)	4.997	2.3211	0.32118	0.49326
V1496	TG(22:1-22:4-22:4)	0.71485	-0.48429	0.32208	0.49203
V2082	PG(16:1-20:4)	1.2376	0.30749	0.32245	0.49153
V33	CE(22:6)/ZyE(22:5)	0.84422	-0.2443	0.32262	0.49131
V24	CE(20:5)	0.90277	-0.14757	0.32285	0.49099
V947	PI(25:3-11:0)	1.1097	0.15022	0.32407	0.48936
V438	PC(15:0-18:1)	0.89685	-0.15706	0.32453	0.48874
V1551	TG(18:0e-16:0-20:5)	0.81812	-0.28962	0.32498	0.48814
V850	PE(18:0p-22:5)	1.2441	0.31505	0.32534	0.48766
V1227	TG(18:0-16:0-17:0)	1.3507	0.43366	0.32718	0.48522
V967	PI(18:0p-20:4)	1.135	0.18275	0.32778	0.48441
V456	PC(18:0-17:2)	1.1096	0.15004	0.328	0.48413
V136	DG(16:1-20:4)	1.3698	0.45399	0.32817	0.48391
V310	LPC(14:0)	1.2705	0.34543	0.32831	0.48372
V2322	PS(18:0-20:5)	1.1112	0.15209	0.32892	0.48291
V1786	LPC(22:5)	1.4903	0.57556	0.32972	0.48185
V2110	PG(18:1-22:6)	0.88967	-0.16866	0.33031	0.48108
V1303	TG(17:4-18:2-20:5)	1.1991	0.26193	0.33185	0.47905
V986	PS(18:0-20:3)	0.32397	-1.6261	0.332	0.47886
V2166	PI(18:0-19:2)	0.75841	-0.39894	0.33237	0.47838
V2376	SM(d18:2/16:0)	1.1418	0.1913	0.33299	0.47757
V843	PE(16:0p-24:2)/PE(18:0e-22:3)	0.86993	-0.20103	0.33499	0.47496
V900	PG(18:3-22:6)	1.3425	0.42491	0.33503	0.47492
V1826	OAHFA(16:0-24:6)	0.71805	-0.47784	0.33532	0.47454
V674	PC(18:1p-23:6)	0.88297	-0.17956	0.33545	0.47437
V1282	TG(18:0-18:1-18:1)	0.83021	-0.26845	0.3356	0.47418
V2116	PG(20:4-22:6)	1.2163	0.28248	0.33599	0.47368
V2223	PI(18:0e-22:6)	1.1402	0.18929	0.33616	0.47345
V1172	TG(16:0-14:0-16:1)	0.8081	-0.3074	0.33637	0.47319
V560	PC(24:4-18:0)	1.1083	0.14836	0.3369	0.4725
V1472	TG(30:1-16:0-18:1)	0.64178	-0.63984	0.33965	0.46897
V366	LPC(18:0p)	0.56409	-0.82599	0.33974	0.46885
V862	PE(20:1p-22:6)	1.3013	0.37997	0.34023	0.46822
V683	PC(20:1p-24:1)	1.0616	0.086188	0.34226	0.46565
V762	PE(18:3-23:2)	1.0877	0.12122	0.3423	0.4656
V1624	TG(20:0p-18:1-22:6)	0.93346	-0.099339	0.34234	0.46554
V1546	TG(18:0e-16:0-20:3)/TG(18:1p-18:0-18:1)	0.8469	-0.23974	0.34249	0.46535
V985	PS(18:1-18:2)	0.80523	-0.31253	0.34265	0.46515
V315	LPC(16:0)	0.5843	-0.77523	0.34312	0.46456
V2315	PS(18:2-19:2)	1.4195	0.50543	0.34348	0.4641
V494	PC(16:0-21:5)	1.6348	0.70913	0.34382	0.46367
V2366	PS(20:0e-20:4)	0.93855	-0.091491	0.3457	0.46131
V1239	TG(18:0-16:0-18:1)	0.87635	-0.19042	0.3468	0.45992
V1401	TG(18:0-18:1-24:0)	0.72784	-0.45831	0.34768	0.45883
V2260	PMe(19:0-18:2)	1.728	0.78908	0.3482	0.45817
V2039	PE(16:1p-22:6)	0.86511	-0.20904	0.34834	0.45799
V544	PC(16:2-24:7)	0.91721	-0.12468	0.34837	0.45797
V1299	TG(18:3-18:2-18:3)	1.4626	0.54857	0.3485	0.4578
V1384	TG(18:1-18:1-22:6)	0.85555	-0.22507	0.34886	0.45735
V98	Cer(d22:0/23:1)	0.76754	-0.38168	0.34929	0.45682
V2008	PE(16:0p-18:2)	0.8755	-0.19182	0.34975	0.45624
V2120	PG(20:2-22:4)	1.4604	0.54637	0.34998	0.45595
V100	Cer(d18:1/32:5)	1.5756	0.65591	0.35043	0.4554
V1091	TG(4:0-16:0-16:0)	0.64857	-0.62467	0.35044	0.45539
V2009	PE(18:1p-17:1)	0.89248	-0.16412	0.35066	0.45511
V58	Cer(d20:0/16:0)	0.82318	-0.28072	0.35093	0.45478
V1148	TG(16:0-9:0-18:2)	1.4616	0.54758	0.35135	0.45427
V1734	CL(18:2-18:1-18:1-18:1)	0.77321	-0.37107	0.35228	0.45311
V1183	TG(15:0-16:0-16:0)	0.83675	-0.25713	0.35236	0.45301
V1791	LPE(16:1)	0.72056	-0.47281	0.35287	0.45239
V231	DG(22:1-22:6)	1.2278	0.29609	0.3538	0.45124
V1295	TG(18:3-18:2-18:2)	1.1876	0.24807	0.35409	0.45088
V1715	CL(18:1-16:0-18:0-16:0)	0.78973	-0.34057	0.35438	0.45053
V740	PE(16:1-22:6)	0.73516	-0.44386	0.35632	0.44816
V2218	PI(16:0e-20:4)	1.1146	0.15657	0.35635	0.44812
V1569	TG(18:0e-16:0-22:5)/TG(18:0p-16:0-22:4)	1.1648	0.22014	0.35653	0.44791
V1390	TG(15:0-22:4-22:6)	0.85204	-0.23101	0.35729	0.44698
V2330	PS(19:1-20:5)	1.6541	0.72604	0.35731	0.44695
V807	PE(18:1p-18:1)	0.90453	-0.14475	0.35745	0.44679
V1213	TG(16:0-16:0-18:1)	1.4254	0.51137	0.35764	0.44656
V2119	PG(20:1-22:4)	1.1871	0.24739	0.35872	0.44524
V497	PC(17:4-20:4)	1.1254	0.17041	0.35903	0.44487
V1664	TG(20:1p-22:4-22:4)	1.1147	0.15666	0.36049	0.44311
V1647	TG(18:0e-22:1-22:4)	0.75581	-0.4039	0.3619	0.44141
V1804	LPE(22:6)	1.2772	0.353	0.36213	0.44113
V1146	TG(16:0-9:0-18:1)	1.2585	0.33174	0.36217	0.44109
V1179	TG(10:0-18:2-18:2)	0.72084	-0.47225	0.36254	0.44065
V461	PC(16:4-19:1)	1.461	0.54695	0.36274	0.44041
V432	PC(16:1-16:2)	1.3172	0.39748	0.36282	0.44031
V57	Cer(d18:2/16:1)	0.83504	-0.26008	0.36314	0.43993
V2202	PI(19:1-22:0)	0.84931	-0.23564	0.36351	0.43949
V2030	PE(16:0p-22:3)	0.60534	-0.72419	0.36397	0.43893
V1907	PC(16:0p-18:1)	0.90106	-0.1503	0.36419	0.43867
V610	PC(16:0e-16:0)	0.94975	-0.074376	0.36506	0.43764
V507	PC(16:1-22:3)	1.144	0.19402	0.36541	0.43722
V1323	TG(18:0-16:0-22:1)	0.87485	-0.19289	0.36624	0.43624
V1241	TG(16:0-18:1-18:1)	1.4722	0.55797	0.36635	0.4361
V2270	PMe(19:0-20:4)	1.8706	0.90348	0.36639	0.43605
V2205	PI(19:1-22:4)	1.15	0.20164	0.36655	0.43586
V1708	CerG2GNAc1(d18:1/18:0)	0.44087	-1.1816	0.36729	0.43499
V302	CerG1(d18:1/24:2)	1.0736	0.10245	0.36781	0.43438
V1601	TG(18:0e-19:0-22:4)	1.2667	0.3411	0.36829	0.43381
V272	CerG3(d18:1/16:0)	1.2777	0.35354	0.36835	0.43374
V1392	TG(15:0-22:6-22:6)	0.80109	-0.31996	0.3684	0.43369
V1388	TG(18:1-18:2-22:6)	0.86967	-0.20146	0.36848	0.43359
V873	PG(18:0-18:1)	0.91844	-0.12275	0.36916	0.43279
V607	PC(12:0p-14:0)	0.81312	-0.29846	0.36958	0.4323
V1142	TG(4:0-16:0-22:4)	0.64299	-0.63714	0.37193	0.42953
V782	PE(24:4-20:4)	0.70987	-0.49437	0.37205	0.4294
V2394	SM(d16:0/26:1)	1.0596	0.083568	0.37237	0.42903
V1766	FA(20:4)-2	1.1793	0.23792	0.37245	0.42893
V287	CerG1(d18:0/18:0)	0.88079	-0.18313	0.37268	0.42867
V716	PE(18:1-18:1)	0.895	-0.16004	0.37272	0.42862
V451	PC(14:0-20:4)	1.2715	0.34649	0.37313	0.42814
V1485	TG(22:4-22:4-22:5)	1.4661	0.55202	0.37321	0.42805
V2203	PI(19:1-22:2)	0.85994	-0.2177	0.37349	0.42772
V1109	TG(12:0-14:0-14:0)	1.3374	0.41944	0.37409	0.42703
V933	phSM(d18:1/18:0)	0.75536	-0.40477	0.37444	0.42661
V698	PE(16:1-16:2)	2.1967	1.1353	0.37508	0.42588
V2103	PG(18:2-22:3)	1.1474	0.19841	0.37521	0.42573
V1818	LPI(18:0)	0.79331	-0.33404	0.37538	0.42553
V1991	PE(20:0-22:4)	1.0988	0.13594	0.37564	0.42522
V653	PC(18:0p-20:4)	0.81075	-0.30267	0.37609	0.4247
V734	PE(20:1-18:2)	0.68464	-0.54657	0.37612	0.42468
V436	PC(16:3-16:3)	1.828	0.87023	0.37619	0.42459
V1361	TG(18:2-18:2-21:5)	1.2739	0.34928	0.37639	0.42436
V2063	PG(16:0-14:0)	1.3362	0.41816	0.37652	0.42421
V902	PG(20:4-22:6)	1.0977	0.13447	0.37652	0.42421
V1652	TG(18:0e-22:2-22:5)/TG(16:0p-23:3-23:3)/TG(18:1p-22:4-22:4)	0.80163	-0.31899	0.37747	0.42312
V458	PC(16:0-19:3)/PE(18:1-20:2)	0.84909	-0.23601	0.37755	0.42303
V1735	CL(18:1-16:0-20:4-18:0)	0.80788	-0.30779	0.37824	0.42223
V1552	TG(16:0e-16:0-22:6)	0.91683	-0.12527	0.37903	0.42133
V2395	SM(d18:1/24:0)	0.94566	-0.080599	0.38036	0.4198
V1913	PC(16:0p-20:4)	0.94043	-0.088611	0.38043	0.41973
V2298	PMe(18:0p-22:6)	1.604	0.6817	0.38265	0.4172
V2238	PIP(38:5-18:2)	0.91342	-0.13064	0.38276	0.41707
V1096	TG(4:0-16:0-18:0)	0.63391	-0.65765	0.38281	0.41702
V1224	TG(16:0-14:1-20:4)	1.2303	0.29904	0.38354	0.41619
V1682	TG(20:0p-22:4-24:2)	0.71591	-0.48215	0.3849	0.41465
V1886	PC(24:4-18:0)	0.90093	-0.15051	0.38509	0.41444
V213	DG(22:4-21:6)	0.63398	-0.65749	0.38597	0.41345
V1944	PE(17:0-18:1)	0.88638	-0.174	0.38734	0.41191
V778	PE(26:1-18:1)	0.71465	-0.48469	0.38803	0.41114
V1197	TG(12:0-18:2-18:2)	0.85437	-0.22708	0.38818	0.41097
V1084	SM(d18:1/26:4)	1.1446	0.19486	0.38876	0.41032
V702	PE(18:0-16:0)	1.2113	0.27657	0.38891	0.41015
V67	Cer(d20:1/18:0)	1.3188	0.39925	0.38921	0.40982
V1749	CL(20:2-18:1-18:2-18:1)	0.84039	-0.25088	0.3894	0.4096
V49	Cer(d16:0/16:0)	1.2236	0.29116	0.39027	0.40863
V2040	PE(18:1p-21:3)	0.75871	-0.39838	0.39055	0.40833
V1277	TG(18:0-18:0-18:0)	1.3355	0.41739	0.39114	0.40766
V2268	PMe(16:0-22:6)	1.5824	0.66215	0.39149	0.40728
V1924	PC(18:0p-22:4)/PC(18:0e-22:5)	1.1132	0.15471	0.39152	0.40725
V1114	TG(4:0-18:1-18:1)	0.59847	-0.74066	0.39365	0.40489
V2095	PG(18:1-20:4)	0.87413	-0.19408	0.39387	0.40464
V117	DG(16:0-18:1)	1.1409	0.19017	0.39442	0.40404
V536	PC(18:0-22:6)	0.82805	-0.27221	0.39466	0.40378
V1935	PE(16:1-16:1)	0.80139	-0.31943	0.39718	0.40101
V1547	TG(16:0e-16:0-22:4)	0.79453	-0.33184	0.39756	0.4006
V1089	TG(4:0-14:0-16:1)	0.49012	-1.0288	0.3977	0.40045
V1398	TG(19:1-18:2-22:4)	0.66535	-0.58782	0.39801	0.4001
V492	PC(18:1-19:3)	1.4611	0.54704	0.39845	0.39962
V969	PIP(34:1-18:1)	1.2289	0.29732	0.39851	0.39956
V2358	PS(25:0-20:0)	0.89443	-0.16096	0.39879	0.39926
V921	PG(30:0-16:0)	0.68505	-0.54571	0.39953	0.39845
V974	PIP(36:3-18:1)	1.1699	0.22633	0.40002	0.39792
V135	DG(18:2-18:3)	1.2278	0.29604	0.40063	0.39726
V1487	TG(22:5-22:5-22:5)	1.1823	0.24157	0.40087	0.397
V719	PE(18:1-18:2)	1.923	0.94333	0.40118	0.39666
V387	LPE(20:5)	1.4246	0.51052	0.40147	0.39634
V323	LPC(18:1)	0.63794	-0.6485	0.40238	0.39536
V602	PC(24:2-24:3)	1.1695	0.22594	0.4024	0.39534
V484	PC(18:4-18:4)	1.493	0.57823	0.40241	0.39533
V1417	TG(26:1-16:1-18:2)	0.92907	-0.10615	0.40296	0.39474
V866	PE(20:0e-24:0)	1.1396	0.18852	0.40312	0.39456
V1368	TG(18:3-18:2-22:6)	0.82455	-0.27833	0.4054	0.39211
V1763	FA(20:1)	1.2229	0.29025	0.40614	0.39133
V397	LPE(18:0e)	1.3535	0.43674	0.40717	0.39022
V1986	PE(20:4-22:6)	0.81102	-0.30218	0.40743	0.38995
V1238	TG(18:0-16:0-18:0)	1.345	0.42762	0.40775	0.38961
V384	LPE(20:1)	1.2147	0.28057	0.40833	0.38899
V897	PG(20:4-20:4)	1.1265	0.1719	0.40837	0.38895
V118	DG(16:0-18:1)	0.88785	-0.17161	0.40844	0.38888
V834	PE(16:0e-22:6)	1.3028	0.38164	0.40873	0.38856
V193	DG(19:4-22:4)	0.59025	-0.76061	0.40937	0.38788
V1176	TG(10:0-18:1-18:2)	0.7576	-0.4005	0.41074	0.38643
V1788	LPC(24:4)	1.2938	0.37162	0.41179	0.38533
V646	PC(16:3p-21:0)	1.101	0.13879	0.41214	0.38496
V1253	TG(16:1-18:2-18:3)	1.1374	0.18577	0.41246	0.38461
V1292	TG(18:1-18:4-18:1)	1.194	0.2558	0.41343	0.3836
V818	PE(16:2p-21:0)	1.2875	0.3646	0.41345	0.38358
V1433	TG(17:0-22:4-22:4)	1.1672	0.22302	0.41407	0.38292
V2104	PG(18:1-22:4)	0.79237	-0.33575	0.41447	0.3825
V443	PC(17:4-16:1)	0.83165	-0.26595	0.41455	0.38242
V1228	TG(16:0-17:0-18:1)	0.85314	-0.22914	0.41618	0.38072
V1713	CL(18:1-16:0-16:1-16:0)	1.4269	0.51291	0.41634	0.38055
V673	PC(16:2p-24:6)	1.0435	0.061402	0.4177	0.37914
V1742	CL(20:4-18:1-16:0-18:2)	0.83576	-0.25884	0.42005	0.3767
V1436	TG(18:1-22:4-22:5)	1.2287	0.29708	0.4204	0.37633
V1182	TG(16:0-8:0-22:6)	1.2851	0.36191	0.42099	0.37573
V1252	TG(16:1-18:2-18:3)	1.3221	0.40284	0.42117	0.37555
V1448	TG(20:5-20:4-22:6)	1.1555	0.20848	0.4221	0.37458
V1865	PC(17:0-22:5)	1.0785	0.10905	0.42394	0.3727
V481	PC(18:4-18:2)	1.2677	0.34218	0.4247	0.37192
V1810	LPE(18:0p)	0.72722	-0.45953	0.42511	0.3715
V1317	TG(18:1-18:1-19:5)	0.84626	-0.24082	0.42603	0.37056
V1419	TG(18:0-20:1-22:5)	0.8452	-0.24263	0.42668	0.36989
V1635	TG(18:0e-21:1-22:5)	0.84709	-0.23941	0.42728	0.36929
V7	CE(16:0)	0.3176	-1.6547	0.42731	0.36926
V1510	TG(16:0e-16:0-18:0)	0.8809	-0.18296	0.42735	0.36922
V559	PC(24:3-18:0)	0.90285	-0.14745	0.42835	0.3682
V770	PE(22:1-20:3)	1.0836	0.11588	0.42859	0.36796
V880	PG(18:2-18:2)	1.0884	0.12222	0.42863	0.36792
V806	PE(18:0p-18:1)	1.1161	0.15844	0.42863	0.36792
V2093	PG(18:1-20:3)	0.92002	-0.12026	0.42865	0.36789
V1280	TG(16:2-18:4-20:5)	1.5486	0.63095	0.42905	0.36749
V723	PE(18:0-19:0)	1.1062	0.14562	0.42913	0.36741
V1973	PE(17:0-22:6)	1.1769	0.23501	0.42922	0.36732
V2162	PI(16:0-20:4)	1.0839	0.11622	0.42963	0.3669
V620	PC(16:0p-18:0)	1.2784	0.35439	0.43156	0.36496
V1101	TG(4:0-16:0-18:2)	0.63402	-0.6574	0.43224	0.36427
V1149	TG(16:0-9:0-18:2)	1.2632	0.33707	0.43321	0.3633
V1248	TG(16:0-18:2-18:3)	1.2155	0.28158	0.4339	0.36261
V1756	CL(18:2-20:4-18:2-18:1)	0.84334	-0.24581	0.43412	0.36239
V1112	TG(6:0-16:0-18:1)	0.73584	-0.44253	0.43455	0.36197
V1598	TG(18:0e-20:4-20:4)	0.83422	-0.26151	0.43515	0.36137
V1916	PC(18:0e-20:4)	1.0805	0.11174	0.43678	0.35974
V362	LPC(16:0p)	0.60621	-0.7221	0.43716	0.35936
V2034	PE(18:0p-20:5)	2.6696	1.4166	0.43764	0.35889
V252	DG(16:1p-18:2)	1.3225	0.40323	0.43772	0.3588
V1235	TG(15:2-18:2-18:2)	1.3111	0.39074	0.43787	0.35865
V971	PIP(36:2-18:1)	1.145	0.19539	0.43829	0.35824
V1371	TG(18:3-20:5-20:5)	0.82314	-0.28078	0.4385	0.35803
V913	PG(22:5-22:5)	0.84611	-0.24108	0.43948	0.35706
V1683	TG(20:1p-22:4-24:2)	0.82064	-0.28518	0.43977	0.35677
V389	LPE(22:0)	1.0844	0.11691	0.43999	0.35656
V1097	TG(6:0-16:0-16:0)	0.71282	-0.48838	0.44001	0.35654
V404	PC(4:0-14:0)	2.4602	1.2988	0.44008	0.35647
V352	LPC(24:1)	1.201	0.26425	0.44182	0.35475
V148	DG(18:1-20:2)	1.1171	0.15981	0.44188	0.35469
V2207	PI(20:0-22:2)	1.1568	0.21009	0.44233	0.35425
V1155	TG(16:0-10:0-18:2)	0.78926	-0.34143	0.4434	0.3532
V1301	TG(19:0-17:1-19:0)	1.1327	0.17977	0.44415	0.35247
V308	CerG1(d20:1/24:2)	0.7231	-0.46774	0.44634	0.35033
V710	PE(17:1-18:1)	0.81289	-0.29887	0.4478	0.34892
V1706	Cer(d18:1/24:2)	1.1093	0.14967	0.44904	0.34772
V1281	TG(18:0-18:1-18:1)	0.88316	-0.17925	0.44909	0.34767
V1577	TG(18:0e-19:0-20:4)	1.1372	0.18553	0.45043	0.34637
V1117	TG(4:0-18:1-18:2)	0.62132	-0.68659	0.45044	0.34636
V1026	SM(d16:0/19:0)	0.95187	-0.071156	0.45067	0.34614
V2109	PG(18:2-22:5)	0.88489	-0.17643	0.45128	0.34555
V1185	TG(16:1-14:0-17:1)	1.2214	0.28852	0.45141	0.34542
V705	PE(16:1-18:2)	1.4491	0.53519	0.45162	0.34523
V1642	TG(18:0p-22:5-22:6)	0.83909	-0.2531	0.45346	0.34346
V247	DG(24:2-24:5)	0.81972	-0.2868	0.45351	0.34341
V697	PE(16:1-16:1)	0.80647	-0.31031	0.45361	0.34332
V1341	TG(18:1-18:1-20:5)	1.2078	0.27238	0.45388	0.34305
V2036	PE(16:0p-22:5)/PE(16:0e-22:6)	0.92609	-0.11077	0.45404	0.3429
V505	PC(16:0-22:4)	1.2052	0.26927	0.45438	0.34258
V1585	TG(16:0e-20:4-22:6)/TG(18:1p-20:4-20:4)	1.1147	0.1567	0.45538	0.34163
V623	PC(14:0e-20:4)	0.87253	-0.19672	0.45587	0.34116
V1166	TG(15:0-12:0-18:2)	1.2815	0.3578	0.45698	0.3401
V1915	PC(16:0e-22:4)	1.0854	0.11828	0.45836	0.3388
V1004	SiE(22:6)	0.70114	-0.51223	0.45854	0.33863
V1367	TG(18:1-18:3-22:6)	0.87274	-0.19637	0.45883	0.33835
V1202	TG(12:0-18:2-18:4)	0.69884	-0.51697	0.45902	0.33817
V1099	TG(4:0-16:0-18:1)	0.70895	-0.49624	0.46013	0.33712
V333	LPC(20:3)	0.83865	-0.25386	0.46107	0.33623
V42	CE(24:5)/SiE(22:5)	0.78598	-0.34743	0.46161	0.33573
V1125	TG(6:0-17:1-18:1)	1.383	0.46782	0.46167	0.33566
V1758	CL(18:2-20:4-20:4-18:2)	0.85582	-0.22463	0.46254	0.33485
V1446	TG(18:2-22:6-22:6)	1.1418	0.19128	0.46259	0.3348
V754	PE(22:5-18:2)	1.3169	0.39719	0.46276	0.33465
V1220	TG(16:0-14:0-20:4)	1.1244	0.16919	0.46283	0.33457
V215	DG(20:5-23:0)	1.2263	0.29432	0.46409	0.3334
V116	DG(18:0-16:0)	1.0788	0.10944	0.4656	0.33199
V1069	SM(d18:1/24:2)	1.0758	0.10535	0.46577	0.33183
V1327	TG(16:1-20:5-20:5)	0.77488	-0.36796	0.46579	0.33181
V534	PC(18:0-22:5)	1.1938	0.25552	0.46654	0.33111
V205	DG(20:1-22:6)	1.1537	0.20626	0.46677	0.3309
V1754	CL(18:2-20:3-18:2-18:1)	1.1377	0.18616	0.46862	0.32918
V800	PE(16:0p-19:1)	1.0827	0.11468	0.46974	0.32814
V1106	TG(4:0-17:0-18:2)	1.3593	0.44284	0.47041	0.32753
V1138	TG(6:0-18:1-18:2)	0.65309	-0.61465	0.47301	0.32513
V2374	SM(d18:0/16:0)	0.88371	-0.17836	0.47383	0.32437
V15	CE(18:3)	1.2858	0.36267	0.47425	0.324
V1732	CL(18:1-18:0-18:1-18:1)	0.8638	-0.21123	0.47429	0.32395
V826	PE(16:0p-22:3)	0.95351	-0.068679	0.47448	0.32378
V172	DG(20:1-20:2)	0.7249	-0.46414	0.47564	0.32272
V380	LPE(18:4)	0.86307	-0.21246	0.47581	0.32257
V1159	TG(8:0-18:2-18:2)	1.3094	0.38893	0.47604	0.32236
V2316	PS(17:0-20:4)	0.95237	-0.070401	0.47719	0.32131
V1646	TG(18:0p-22:0-22:4)	0.89005	-0.16804	0.47746	0.32107
V885	PG(18:1-20:4)	0.87964	-0.18501	0.47758	0.32096
V1165	TG(15:0-14:0-16:1)	0.87799	-0.18773	0.47779	0.32076
V816	PE(16:0p-21:1)	0.90842	-0.13857	0.47859	0.32004
V1470	TG(20:5-22:6-22:6)	1.1129	0.15428	0.4794	0.3193
V801	PE(16:0p-19:2)	1.1351	0.18287	0.47955	0.31916
V2346	PS(19:1-22:6)	1.097	0.13358	0.47968	0.31904
V2073	PG(16:0-19:0)	1.206	0.27027	0.47997	0.31878
V1333	TG(18:0-17:2-21:2)	1.1315	0.17826	0.48115	0.31772
V69	Cer(d18:0/20:3)	0.939	-0.090803	0.48145	0.31745
V1738	CL(18:2-18:1-18:1-18:2)	0.85371	-0.22818	0.4815	0.3174
V168	DG(20:0-20:1)	0.85127	-0.23232	0.48157	0.31734
V459	PC(16:0-19:4)	1.2109	0.2761	0.48309	0.31597
V1219	TG(14:0-18:2-18:2)	1.2216	0.28878	0.48309	0.31597
V194	DG(18:0-24:1)	1.1288	0.17474	0.48348	0.31562
V25	CE(20:6)	0.83198	-0.26539	0.48354	0.31557
V476	PC(18:2-18:2)	0.92	-0.12029	0.48386	0.31528
V46	Cer(d12:0/16:0)	1.1536	0.2062	0.48484	0.31441
V4	CE(14:0)	0.37307	-1.4225	0.48493	0.31432
V1338	TG(18:0-18:1-20:5)	1.1545	0.20721	0.48721	0.31228
V1173	TG(14:0-14:0-18:2)	0.8397	-0.25206	0.48806	0.31153
V657	PC(16:1p-22:7)	1.0917	0.12662	0.48808	0.31151
V1898	PC(24:0-20:4)	0.93444	-0.097832	0.48825	0.31136
V907	PG(20:3-22:5)	1.1495	0.20099	0.48838	0.31124
V1559	TG(16:0e-17:0-22:6)	0.8517	-0.23159	0.48873	0.31093
V2231	PIP(36:4-18:1)	0.87334	-0.19539	0.48977	0.31
V1578	TG(18:0e-19:1-20:4)/TG(18:0p-17:0-22:4)	1.0945	0.13027	0.49332	0.30687
V2401	SM(d25:0/18:1)	1.0524	0.073621	0.4944	0.30592
V1881	PC(26:0-16:0)	0.59376	-0.75206	0.49448	0.30585
V2227	PIP(34:2-18:2)	1.1137	0.15533	0.49532	0.30511
V686	PC(22:0p-24:0)	0.94837	-0.076471	0.49658	0.30401
V407	PC(4:0-17:0)	1.1463	0.19696	0.49683	0.30379
V1480	TG(20:0-22:4-22:4)	0.86112	-0.21572	0.49718	0.30348
V1211	TG(16:2-15:0-18:4)	0.85953	-0.21839	0.4972	0.30347
V2224	PIP(34:1-16:0)	0.84715	-0.23931	0.49732	0.30336
V1776	LPC(16:0)	1.2186	0.28519	0.49869	0.30217
V1726	CL(18:2-18:1-16:0-18:1)	0.87018	-0.20061	0.4991	0.30181
V1356	TG(17:0-18:1-22:4)	0.9018	-0.14912	0.49915	0.30177
V1731	CL(18:2-16:1-18:2-18:2)	0.82975	-0.26925	0.501	0.30016
V677	PC(20:0p-22:2)	1.1983	0.26104	0.50168	0.29957
V1970	PE(16:1-22:6)	0.91517	-0.12789	0.5019	0.29938
V2303	PS(16:0-18:2)	0.89254	-0.16401	0.50211	0.2992
V2329	PS(17:0-22:6)	0.84738	-0.23892	0.50347	0.29803
V973	PIP(36:3-18:1)	1.1415	0.19096	0.50556	0.29622
V359	LPC(26:4)	1.2859	0.36274	0.50627	0.29561
V1538	TG(16:0e-17:0-20:4)	0.9041	-0.14544	0.50632	0.29557
V1908	PC(18:0e-18:1)	0.90558	-0.14309	0.50694	0.29505
V158	DG(18:3-20:4)	0.87716	-0.18909	0.50703	0.29496
V2239	PIP(38:6-18:2)	1.0908	0.12537	0.50854	0.29367
V1887	PC(22:0-20:4)	0.9475	-0.077798	0.50895	0.29333
V147	DG(18:0-20:3)	0.90772	-0.13968	0.50935	0.29298
V681	PC(18:0e-24:6)	1.075	0.1043	0.50975	0.29264
V1194	TG(16:2-14:0-18:1)	0.88663	-0.1736	0.50976	0.29264
V1697	Cer(d18:1/18:0)	0.90883	-0.13792	0.51023	0.29224
V460	PC(17:4-18:0)	0.93983	-0.089523	0.51044	0.29205
V2171	PI(18:3-19:2)	0.84871	-0.23665	0.5107	0.29183
V1638	TG(18:0e-22:5-22:5)/TG(18:1p-22:4-22:4)	1.1098	0.15032	0.51089	0.29167
V1274	TG(18:3-17:2-18:2)	1.3356	0.41751	0.51104	0.29155
V1615	TG(18:0e-20:0-22:4)/TG(20:0p-18:0-22:3)	0.83019	-0.26848	0.51152	0.29114
V1767	FA(20:4)	1.1589	0.21272	0.51171	0.29098
V608	PC(14:0e-16:0)	0.93256	-0.10073	0.51205	0.29068
V1500	TG(22:4-22:4-24:6)	1.2159	0.28198	0.51225	0.29052
V1748	CL(20:2-18:1-18:1-18:1)	0.92015	-0.12006	0.51278	0.29007
V553	PC(18:0-24:0)	0.75044	-0.4142	0.51358	0.28939
V729	PE(16:2-21:5)	0.72273	-0.46847	0.51431	0.28877
V396	LPE(16:0p)	0.81484	-0.29542	0.5167	0.28676
V477	PC(16:1-20:4)	1.098	0.13492	0.51687	0.28662
V642	PC(16:1p-20:4)	1.1564	0.2096	0.5169	0.28659
V338	LPC(21:3)	0.76297	-0.3903	0.51725	0.2863
V1548	TG(16:0e-16:0-22:4)/TG(18:1p-18:1-18:1)	1.1004	0.13805	0.52003	0.28397
V755	PE(20:4-20:4)	0.86254	-0.21333	0.52007	0.28394
V1938	PE(18:0-16:0)	0.93645	-0.094727	0.52008	0.28393
V95	Cer(d20:1/24:1)	0.92768	-0.1083	0.52018	0.28385
V1554	TG(16:0p-16:1-22:6)	1.1787	0.23721	0.52031	0.28373
V1105	TG(6:0-15:0-18:1)	1.3383	0.42043	0.52043	0.28364
V106	DG(16:0-16:1)	1.173	0.23018	0.52063	0.28347
V2208	PI(20:0-22:4)	1.3722	0.45646	0.52067	0.28344
V749	PE(18:1-22:1)	1.4403	0.52636	0.52102	0.28315
V1857	PC(18:0-20:3)	1.197	0.25944	0.52122	0.28298
V1296	TG(18:4-18:2-18:2)	1.1038	0.14243	0.5216	0.28266
V1751	CL(20:2-18:2-18:1-18:2)	1.1287	0.17468	0.52198	0.28234
V1223	TG(14:0-18:2-18:3)	1.2733	0.34861	0.52288	0.2816
V574	PC(22:4-22:6)	1.1422	0.19186	0.52299	0.28151
V512	PC(18:2-20:4)	0.92048	-0.11954	0.523	0.2815
V2172	PI(17:1-20:4)	1.123	0.1674	0.52372	0.2809
V428	PC(16:0-16:1)	0.7056	-0.50307	0.52541	0.2795
V1210	TG(16:1-15:0-18:4)	1.3179	0.39823	0.52591	0.27909
V1917	PC(18:0p-20:4)	0.93973	-0.089683	0.52618	0.27887
V1625	TG(16:0e-22:4-22:4)	1.269	0.34367	0.52714	0.27807
V1558	TG(16:0e-17:0-22:5)/TG(16:0p-17:0-22:4)	1.1312	0.17781	0.52743	0.27784
V1634	TG(20:0e-18:2-23:3)/TG(20:0p-18:2-23:2)	1.1017	0.13973	0.52744	0.27783
V412	PC(14:1-12:0)	1.3741	0.45848	0.52866	0.27682
V1737	CL(18:2-18:1-18:1-18:2)	0.85872	-0.21974	0.52957	0.27607
V1572	TG(18:0p-16:0-22:5)	0.77852	-0.3612	0.53138	0.2746
V399	LPE(18:0p)	0.74723	-0.42038	0.53188	0.27419
V997	PS(18:1-22:6)	0.87838	-0.18708	0.5345	0.27205
V1768	FA(20:5)	1.2406	0.31102	0.53482	0.27179
V1696	Cer(d18:1/17:0)	0.93216	-0.10134	0.53484	0.27177
V326	LPC(18:4)	0.89238	-0.16428	0.53509	0.27158
V217	DG(21:4-22:4)	0.75783	-0.40005	0.53675	0.27023
V1750	CL(20:2-18:1-18:2-18:1)	0.89103	-0.16646	0.53894	0.26846
V1231	TG(16:0-17:1-18:2)	0.84089	-0.25001	0.53948	0.26802
V2250	PMe(17:0-18:1)	1.4327	0.51878	0.54044	0.26725
V964	PI(18:1-22:6)	1.2751	0.35059	0.54059	0.26713
V370	LPC(20:0e)-2	1.1691	0.22537	0.54298	0.26522
V32	CE(22:5)/ZyE(22:4)	0.83906	-0.25315	0.54359	0.26473
V1927	PC(18:0p-22:5)	1.0928	0.12798	0.54368	0.26466
V1667	TG(20:0p-22:5-22:5)	0.94639	-0.079491	0.54403	0.26437
V788	PE(8:0e-10:0)	1.1574	0.21083	0.54413	0.26429
V1614	TG(18:0e-20:0-22:4)	0.82065	-0.28516	0.54429	0.26417
V1793	LPE(18:0)-2	0.88492	-0.17638	0.5456	0.26313
V1840	PC(17:0-18:1)	0.95825	-0.061521	0.54602	0.26279
V1167	TG(16:1-12:0-17:1)	1.1114	0.15238	0.54702	0.262
V1319	TG(15:0-18:2-22:6)	0.84606	-0.24116	0.54715	0.26189
V1790	LPE(16:0)	0.88815	-0.17113	0.54722	0.26184
V1247	TG(16:0-18:2-18:3)	1.1791	0.23771	0.548	0.26122
V638	PC(16:0e-20:4)/PC(18:2p-18:1)	0.89627	-0.158	0.54832	0.26097
V1783	LPC(20:2)	1.2881	0.36529	0.54873	0.26065
V1953	PE(18:2-18:2)	0.91955	-0.121	0.54876	0.26062
V2	TG(15:0-14:0-16:0)	1.0998	0.13726	0.5496	0.25995
V1221	TG(14:0-18:2-18:2)	1.1913	0.25259	0.54983	0.25977
V1686	ZyE(22:3)	0.81401	-0.29688	0.55002	0.25962
V1687	ZyE(22:5)	1.1482	0.19942	0.55012	0.25954
V1951	PE(16:0-20:3)	1.255	0.32764	0.55107	0.25879
V181	DG(22:4-18:2)	0.90686	-0.14105	0.55291	0.25735
V1134	TG(16:0-8:0-18:1)	0.799	-0.32373	0.55361	0.25679
V748	PE(17:3-22:4)	0.84794	-0.23797	0.55375	0.25668
V1610	TG(16:0e-22:6-22:6)	0.86998	-0.20095	0.55392	0.25655
V2234	PIP(38:3-18:2)	1.0871	0.12046	0.55557	0.25526
V1969	PE(16:0-22:6)	0.86647	-0.20677	0.55576	0.25511
V408	PC(4:0-18:0)	0.70703	-0.50016	0.55581	0.25507
V250	DG(16:0p-18:2)	1.1129	0.15439	0.55722	0.25397
V972	PIP(36:2-18:1)	1.1053	0.14438	0.55776	0.25355
V1628	TG(18:0p-18:1-24:7)	0.93363	-0.099078	0.55851	0.25297
V2354	PS(20:0-24:0)	0.93956	-0.089935	0.55865	0.25286
V1269	TG(18:2-17:1-18:2)	1.1873	0.24772	0.55874	0.25279
V2328	PS(17:0-22:5)	0.91005	-0.13598	0.55876	0.25277
V1684	TG(20:1p-22:5-24:2)	1.1131	0.15462	0.55876	0.25277
V663	PC(16:1p-23:6)	0.95659	-0.064035	0.55891	0.25266
V41	CE(24:4)/SiE(22:4)	0.89616	-0.15817	0.55944	0.25224
V1259	TG(6:0-22:6-24:2)	0.699	-0.51665	0.55949	0.25221
V1622	TG(18:0e-20:2-22:5)	1.1187	0.16189	0.56003	0.25179
V1273	TG(16:0-18:1-19:5)	0.92495	-0.11255	0.56022	0.25164
V1691	Cer (d16:1/19:0)	0.92227	-0.11674	0.56095	0.25108
V879	PG(18:1-18:3)	0.91526	-0.12774	0.56131	0.2508
V342	LPC(22:2)	1.2616	0.33524	0.56145	0.25069
V1722	CL(17:1-18:1-16:0-18:1)	0.86534	-0.20865	0.56181	0.25041
V1629	TG(16:0e-22:4-22:5)/TG(16:0p-22:4-22:4)	1.1537	0.20621	0.56263	0.24978
V1359	TG(18:1-18:1-21:6)	0.87991	-0.18457	0.56268	0.24974
V1298	TG(16:1-16:1-22:6)	0.78836	-0.34307	0.56316	0.24937
V1539	TG(20:0e-16:0-18:0)	0.86365	-0.21149	0.5638	0.24887
V2156	PI(17:1-18:0)	0.83851	-0.2541	0.56417	0.24859
V2044	PE(18:0p-22:3)/PE(20:0e-20:4)	0.95368	-0.068421	0.56427	0.24851
V1405	TG(18:1-20:5-22:5)	0.90168	-0.14931	0.56487	0.24805
V97	Cer(d18:1/26:5)	0.95143	-0.071833	0.56576	0.24737
V266	CerG2(d18:0/24:1)	1.0763	0.10612	0.56672	0.24663
V1441	TG(18:0-22:6-22:6)	1.264	0.338	0.56679	0.24658
V1605	TG(16:0e-20:4-23:4)/TG(16:0p-21:3-22:4)	1.1008	0.13852	0.56679	0.24658
V612	PC(16:0p-16:0)	1.048	0.067593	0.567	0.24642
V455	PC(17:0-18:2)	1.0899	0.12423	0.56825	0.24546
V916	PG(22:5-22:6)	0.88817	-0.17109	0.56872	0.2451
V1170	TG(16:0-9:0-20:5)	0.85988	-0.21779	0.56963	0.24441
V1272	TG(18:3-17:1-18:2)	1.2443	0.31533	0.56993	0.24418
V183	DG(18:1-22:5)	0.94726	-0.078166	0.57122	0.2432
V2075	PG(18:0-18:0)	0.95748	-0.062688	0.57239	0.24231
V2236	PIP(38:5-18:1)	0.9066	-0.14146	0.57476	0.24051
V1431	TG(26:1-17:0-18:1)	0.87407	-0.19418	0.57688	0.23891
V1936	PE(15:0-18:1)	1.373	0.45737	0.5783	0.23784
V1120	TG(4:0-18:2-18:2)	0.70309	-0.50822	0.57853	0.23767
V1226	TG(18:3-14:1-18:3)	0.81339	-0.29798	0.57897	0.23734
V1363	TG(18:0-16:0-24:0)	0.86211	-0.21405	0.57911	0.23724
V1808	LPE(18:0e)	1.1623	0.21698	0.57965	0.23683
V1092	TG(4:0-16:0-16:1)	0.69122	-0.53278	0.5798	0.23672
V2334	PS(20:0-20:4)	1.1293	0.17541	0.58013	0.23647
V259	CerG2(d18:1/16:0)	0.88287	-0.17974	0.58036	0.2363
V1257	TG(14:0-18:3-20:5)	1.0745	0.10368	0.58089	0.23591
V79	Cer(d18:3/22:4)	0.88372	-0.17834	0.58154	0.23542
V1237	TG(15:1-14:0-22:5)	1.1525	0.20471	0.58169	0.23531
V2309	PS(18:0-18:2)	0.92576	-0.11129	0.58206	0.23503
V155	DG(18:1-20:4)	1.1457	0.19623	0.58236	0.23481
V542	PC(16:1-24:7)	0.89726	-0.15641	0.58258	0.23464
V1192	TG(16:1-16:1-16:1)	1.0827	0.11457	0.58263	0.23461
V2069	PG(16:0-18:1)	1.1112	0.15216	0.58275	0.23452
V1531	TG(18:1p-16:0-18:2)	0.8945	-0.16084	0.58365	0.23385
V1010	SM(d18:2/12:0)	1.1261	0.17128	0.58594	0.23215
V1600	TG(16:0p-21:3-22:6)	1.121	0.1648	0.58617	0.23198
V1028	SM(d18:1/17:0)	0.95804	-0.061842	0.58677	0.23154
V1466	TG(22:4-20:4-22:5)	1.1308	0.1774	0.58683	0.23149
V1236	TG(15:0-14:0-22:6)	0.90817	-0.13897	0.587	0.23136
V1501	TG(22:4-22:4-24:7)	0.80576	-0.31159	0.58787	0.23072
V1189	TG(16:0-16:0-16:0)	0.93852	-0.091545	0.58811	0.23054
V2304	PS(16:1-19:0)	0.87361	-0.19493	0.58817	0.2305
V2278	PMe(18:1-23:6)	1.2824	0.35882	0.5883	0.2304
V577	PC(22:1-22:1)	1.1725	0.22963	0.58842	0.23031
V450	PC(18:4-16:0)	1.1729	0.23012	0.59034	0.2289
V915	PG(22:5-22:6)	0.89249	-0.1641	0.59038	0.22887
V1108	TG(6:0-16:0-18:0)	0.78909	-0.34174	0.59083	0.22853
V196	DG(18:1-24:1)	1.1126	0.15396	0.59126	0.22822
V1284	TG(18:1-18:1-18:1)	0.92607	-0.1108	0.59195	0.22771
V1140	TG(6:0-18:2-18:2)	0.72733	-0.45933	0.5926	0.22724
V853	PE(18:2p-22:5)	0.90121	-0.15006	0.59321	0.22679
V2189	PI(17:2-22:6)	0.80218	-0.318	0.59329	0.22673
V743	PE(19:0-20:2)	0.93447	-0.097777	0.5933	0.22673
V1721	CL(18:3-16:1-16:0-18:1)	0.8404	-0.25085	0.59357	0.22653
V1394	TG(18:1-18:1-23:1)	1.2297	0.29835	0.59461	0.22577
V2369	PS(20:1p-22:4)	0.9282	-0.1075	0.59492	0.22554
V615	PC(16:0e-17:0)	0.95202	-0.070938	0.5952	0.22534
V2011	PE(20:0p-16:0)	1.1013	0.13922	0.5952	0.22534
V694	PE(16:4-14:1)	1.4876	0.57303	0.59593	0.22481
V318	LPC(17:0)	1.2856	0.36246	0.59674	0.22421
V1234	TG(15:0-18:2-18:3)	1.1971	0.25949	0.59965	0.2221
V1046	SM(d20:2/18:4)	0.88826	-0.17095	0.59977	0.22202
V2170	PI(17:0-20:5)	1.192	0.25341	0.60094	0.22117
V2259	PMe(19:0-18:1)	1.4314	0.51741	0.60266	0.21992
V2092	PG(18:0-20:4)	1.0782	0.10865	0.60275	0.21987
V363	LPC(18:0e)	1.2151	0.2811	0.60392	0.21902
V1649	TG(18:0p-22:1-22:4)	0.93512	-0.096779	0.60573	0.21772
V968	PIP(34:1-18:1)	1.1275	0.17318	0.60575	0.21771
V202	DG(20:1-22:5)	1.1681	0.22421	0.60578	0.21768
V927	phSM(d15:0/18:1)	1.117	0.15959	0.60629	0.21732
V1807	LPE(18:0e)-2	1.1569	0.21031	0.60746	0.21648
V1895	PC(22:4-22:6)	1.0751	0.10446	0.60749	0.21646
V2049	PE(18:0p-22:5)	1.0403	0.056931	0.60767	0.21633
V1038	SM(d18:2/18:3)	0.82857	-0.27131	0.6081	0.21602
V1883	PC(20:4-22:6)	0.94635	-0.079559	0.60848	0.21575
V639	PC(18:2p-18:1)	1.1837	0.24326	0.6085	0.21574
V725	PE(18:1-19:1)	0.94468	-0.082106	0.60853	0.21572
V2311	PS(16:0-20:4)	0.95982	-0.059171	0.60951	0.21502
V2193	PI(20:0-20:4)	1.0596	0.083489	0.61131	0.21374
V1411	TG(20:5-20:5-20:5)	1.1006	0.13827	0.61132	0.21373
V2319	PS(18:0-20:4)	0.8567	-0.22314	0.61202	0.21324
V355	LPC(24:4)	0.79585	-0.32943	0.61321	0.21239
V923	PG(28:0-18:2)	1.2238	0.29133	0.61397	0.21186
V1095	TG(6:0-16:0-16:0)	0.78707	-0.34543	0.61436	0.21158
V1243	TG(16:0-18:1-18:3)	1.0853	0.11816	0.61483	0.21125
V1198	TG(18:1-12:0-18:3)	0.77525	-0.36728	0.61525	0.21095
V1876	PC(20:2-20:4)	1.0491	0.069187	0.61566	0.21066
V2099	PG(16:1-22:6)	0.80048	-0.32106	0.6162	0.21028
V1343	TG(16:0-20:4-20:4)	0.93644	-0.094742	0.61673	0.2099
V699	PE(16:1-16:3)	1.3937	0.47888	0.61676	0.20989
V2127	PG(22:5-22:5)	1.1035	0.14209	0.61725	0.20954
V876	PG(18:2-18:2)	1.0619	0.086631	0.61752	0.20935
V1347	TG(20:5-18:2-18:2)	0.86123	-0.21553	0.61777	0.20918
V1335	TG(18:1-18:1-20:3)	0.93792	-0.092462	0.61793	0.20906
V1592	TG(18:0e-18:0-22:5)/TG(18:0p-18:0-22:4)	0.91349	-0.13053	0.61819	0.20888
V486	PC(16:1-21:0)	1.0516	0.072552	0.61825	0.20884
V1110	TG(6:0-16:1-18:0)	0.80694	-0.30947	0.61828	0.20881
V420	PC(18:0-12:0)	0.8869	-0.17316	0.61832	0.20879
V1290	TG(18:1-18:2-18:3)	1.2635	0.33748	0.61861	0.20858
V125	DG(18:0-18:0)	1.0638	0.089177	0.61871	0.20851
V1931	PE(16:1-15:0)	1.3391	0.42125	0.61892	0.20836
V978	PIP(38:5-18:1)	1.2328	0.30197	0.61982	0.20773
V1288	TG(18:1-18:1-18:3)	1.0828	0.11482	0.61994	0.20765
V1676	TG(20:0e-22:4-22:4)	1.0932	0.12851	0.62124	0.20674
V1774	FA(22:6)	1.1506	0.20242	0.62169	0.20642
V1087	So(d18:0)	1.1513	0.20327	0.62262	0.20578
V1523	TG(18:0e-16:0-18:0)	0.90038	-0.15139	0.62338	0.20525
V388	LPE(21:0)	1.1605	0.21476	0.62338	0.20525
V371	LPC(20:0e)	0.91379	-0.13006	0.62452	0.20445
V1502	TG(26:0-18:1-24:2)	0.7493	-0.41639	0.62468	0.20434
V64	Cer(d18:0/20:0)	1.105	0.144	0.62491	0.20418
V488	PC(19:0-18:2)	1.0413	0.058404	0.62547	0.20379
V1425	TG(17:0-22:4-22:6)	0.92786	-0.10802	0.62659	0.20301
V1717	CL(18:1-16:0-16:0-18:1)	0.87293	-0.19606	0.62674	0.20291
V575	PC(22:5-22:6)	1.1389	0.18767	0.62685	0.20284
V2123	PG(22:4-20:4)	1.132	0.1789	0.62722	0.20258
V1094	TG(4:0-15:0-18:2)	1.2581	0.33121	0.62776	0.2022
V2081	PG(16:0-20:4)	1.069	0.096268	0.62852	0.20168
V685	PC(20:0e-24:6)	1.1067	0.14632	0.62947	0.20103
V1102	TG(4:0-16:1-18:2)	0.72808	-0.45783	0.62987	0.20075
V619	PC(16:0e-18:0)	0.97083	-0.042717	0.6299	0.20073
V471	PC(19:0-17:3)	1.0669	0.093384	0.63117	0.19985
V1982	PE(16:0-24:6)	1.0826	0.11451	0.63141	0.19969
V1266	TG(18:1-17:1-18:2)	1.1561	0.20924	0.63179	0.19942
V836	PE(16:1p-23:0)	1.0491	0.069208	0.63191	0.19934
V502	PC(18:0-20:3)	0.95708	-0.063289	0.63239	0.19902
V2245	PMe(17:1-16:0)	1.2915	0.36907	0.63249	0.19894
V1744	CL(18:2-18:2-18:2-18:2)	0.88558	-0.1753	0.63283	0.19871
V1716	CL(18:1-16:0-18:0-16:1)	1.1601	0.21423	0.63295	0.19863
V1719	CL(18:2-16:0-16:0-18:1)	1.1585	0.2123	0.63326	0.19842
V1232	TG(16:1-17:1-18:2)	1.1509	0.2028	0.63577	0.1967
V2031	PE(16:0p-22:4)	0.9603	-0.058443	0.63707	0.19581
V2158	PI(18:0-18:0)	1.1928	0.2543	0.63823	0.19502
V1794	LPE(18:0)	0.88275	-0.17993	0.6383	0.19498
V1205	TG(15:0-16:0-18:2)	0.91328	-0.13088	0.63838	0.19492
V1103	TG(4:0-16:2-18:2)	0.7185	-0.47694	0.63879	0.19464
V981	PS(16:1-18:1)	1.1001	0.13766	0.63927	0.19431
V821	PE(20:0e-18:2)	1.0778	0.10813	0.63954	0.19413
V1414	TG(18:1-18:1-24:1)	0.89712	-0.15662	0.64352	0.19144
V2173	PI(18:0-20:0)	1.0589	0.08258	0.64402	0.1911
V662	PC(16:0p-23:6)	1.1038	0.14248	0.64459	0.19071
V1375	TG(18:1-18:1-22:1)	0.86399	-0.21092	0.64566	0.19
V731	PE(18:0-20:1)	1.0464	0.065457	0.64882	0.18787
V1761	CL(22:6-18:1-20:3-24:1)	1.0511	0.07196	0.64891	0.18781
V178	DG(18:0-22:5)	1.0996	0.13702	0.64911	0.18768
V1483	TG(22:3-22:4-22:4)	0.86609	-0.20741	0.64965	0.18732
V2325	PS(18:1-20:5)	1.0528	0.074299	0.65002	0.18707
V1379	TG(16:0-20:1-22:4)	1.1144	0.15624	0.65097	0.18644
V439	PC(15:0-18:2)	0.90408	-0.14547	0.65176	0.18591
V991	PS(18:0-22:4)	0.93586	-0.095633	0.65207	0.1857
V1426	TG(17:0-22:5-22:6)	0.94491	-0.081744	0.65478	0.18391
V2146	PI(16:3-16:3)	0.79553	-0.33001	0.65517	0.18365
V1315	TG(18:0-18:1-19:5)	0.87974	-0.18485	0.65612	0.18302
V1093	TG(4:0-14:0-18:2)	0.76386	-0.38862	0.65681	0.18256
V1866	PC(17:0-22:6)	0.95858	-0.061028	0.65747	0.18212
V949	PI(16:1-20:4)	0.92896	-0.10631	0.65795	0.18181
V243	DG(24:1-22:6)	1.1335	0.18073	0.6585	0.18144
V670	PC(18:0e-22:6)	1.1108	0.15157	0.65856	0.18141
V1385	TG(18:1-18:2-22:5)	0.91393	-0.12985	0.65951	0.18078
V616	PC(16:0p-17:0)	1.1683	0.22445	0.65985	0.18056
V2101	PG(16:3-22:6)	1.094	0.12956	0.66115	0.1797
V2168	PI(17:0-20:3)	0.75786	-0.4	0.66134	0.17958
V1457	TG(26:4-18:1-18:1)	1.1489	0.20025	0.66276	0.17864
V448	PC(17:0-17:3)	0.91866	-0.1224	0.66291	0.17855
V442	PC(15:2-18:2)/PE(18:2-18:2)	0.94213	-0.086009	0.66346	0.17818
V1082	SM(d20:1/24:3)	0.97833	-0.031608	0.66391	0.17789
V1688	ZyE(22:6)	0.90468	-0.14452	0.66431	0.17763
V1190	TG(16:0-14:0-18:1)	0.89892	-0.15374	0.66464	0.17741
V557	PC(20:5-22:6)	1.0502	0.070645	0.66569	0.17673
V944	PI(11:0-23:1)	1.0625	0.087477	0.66649	0.1762
V230	DG(22:3-22:4)	1.0869	0.12021	0.66675	0.17603
V1126	TG(6:0-17:1-18:1)	1.1633	0.21823	0.66692	0.17593
V952	PI(16:0-22:4)	1.0775	0.10771	0.66705	0.17584
V440	PC(15:0-18:3)	1.1421	0.19168	0.66754	0.17552
V888	PG(18:1-20:5)	1.1026	0.14087	0.66774	0.17539
V1080	SM(d18:1/26:1)	0.96048	-0.058168	0.66939	0.17432
V410	PC(4:0-20:1)	0.83553	-0.25923	0.66959	0.17419
V444	PC(18:0-16:0)	0.97859	-0.031231	0.67021	0.17379
V2179	PI(18:1-20:4)	1.1424	0.19203	0.67027	0.17375
V1246	TG(16:0-16:1-20:4)	1.2496	0.32144	0.67048	0.17362
V1639	TG(18:2p-22:4-22:4)	0.90169	-0.14929	0.67073	0.17345
V2147	PI(16:0-17:0)	0.92184	-0.11741	0.67092	0.17333
V1522	TG(18:0e-16:0-18:0)	0.91027	-0.13563	0.67146	0.17298
V1879	PC(18:2-22:6)	0.95412	-0.067759	0.67209	0.17257
V264	CerG2(d18:0/24:0)	0.9452	-0.081307	0.67222	0.17249
V1081	SM(d16:0/28:3)	1.038	0.053785	0.67267	0.1722
V2375	SM(d18:1/16:0)	1.1402	0.18924	0.67267	0.1722
V591	PC(24:6-22:6)	0.96487	-0.051589	0.67448	0.17103
V1133	TG(6:0-18:0-18:1)	0.81272	-0.29917	0.67458	0.17097
V149	DG(18:0-20:4)	0.95044	-0.073339	0.67483	0.1708
V621	PC(16:0e-18:2)/PC(16:0p-18:1)	0.9553	-0.065981	0.67525	0.17053
V2185	PI(19:0-20:4)	1.0559	0.078423	0.67536	0.17047
V1920	PC(16:0e-22:6)	0.92469	-0.11295	0.67635	0.16983
V1158	TG(8:0-18:1-18:2)	0.81252	-0.29953	0.67638	0.16981
V335	LPC(20:4)-2	1.174	0.23144	0.67806	0.16873
V1685	ZyE(20:4)	1.0727	0.10131	0.67944	0.16785
V1632	TG(18:0e-21:0-22:4)	0.87627	-0.19055	0.68004	0.16746
V1618	TG(18:0e-20:1-22:4)/TG(18:0p-20:0-22:4)	0.91807	-0.12332	0.68034	0.16727
V1636	TG(16:0p-22:6-23:0)	1.21	0.27502	0.68035	0.16727
V1447	TG(18:2-22:6-22:6)	0.92581	-0.11122	0.68046	0.1672
V2050	PE(18:0e-22:6)	0.97031	-0.043478	0.68219	0.16609
V1729	CL(18:2-16:1-18:2-18:1)	0.87512	-0.19245	0.68241	0.16596
V114	DG(18:0-15:3)	1.2651	0.33927	0.68277	0.16573
V571	PC(20:5-23:0)	1.0463	0.065247	0.6832	0.16545
V1070	SM(d18:1/24:3)	0.9788	-0.030919	0.68465	0.16453
V246	DG(24:2-24:4)	1.2008	0.26401	0.68544	0.16403
V1874	PC(18:0-22:5)	0.93468	-0.09746	0.68811	0.16234
V2132	PG(22:3-22:5)	0.90049	-0.15121	0.69077	0.16066
V2314	PS(18:2-19:2)	1.0989	0.13612	0.69306	0.15923
V269	CerG2(d18:1/26:0)	1.0502	0.070635	0.69321	0.15913
V1222	TG(14:0-18:2-18:2)	1.0836	0.11584	0.69335	0.15905
V1174	TG(16:1-12:0-18:2)	0.88206	-0.18106	0.69351	0.15895
V1707	CerG2GNAc1(d16:1/16:0)	0.86748	-0.2051	0.69372	0.15881
V1251	TG(16:0-14:0-22:6)	0.92581	-0.1112	0.69409	0.15858
V1792	LPE(17:0)	1.1015	0.13943	0.69634	0.15718
V1724	CL(18:1-16:0-18:1-18:1)	0.93106	-0.10306	0.69684	0.15687
V1054	SM(d16:1/24:1)	1.0391	0.055347	0.69733	0.15656
V274	CerG3(d18:1/24:1)	0.94277	-0.085026	0.69813	0.15607
V1115	TG(6:0-16:0-18:2)	0.8675	-0.20506	0.69934	0.15531
V566	PC(18:1-24:7)	0.9053	-0.14354	0.69989	0.15497
V1532	TG(16:0e-18:2-18:2)	1.0757	0.10532	0.70072	0.15446
V1912	PC(16:0e-20:4)	0.9612	-0.057093	0.70141	0.15403
V1374	TG(18:0-18:1-22:1)	0.85081	-0.23309	0.7015	0.15397
V383	LPE(20:0)	0.89642	-0.15775	0.70176	0.15381
V150	DG(16:0-22:4)	1.0653	0.091268	0.70283	0.15315
V1616	TG(18:0e-20:1-22:4)/TG(18:0p-20:0-22:4)	0.91498	-0.12818	0.70285	0.15314
V1391	TG(15:0-22:5-22:6)	1.0558	0.078371	0.70312	0.15297
V809	PE(16:0e-20:4)/PE(16:0p-20:3)	1.0815	0.11298	0.70392	0.15248
V1678	TG(20:0e-22:4-22:5)	1.101	0.13877	0.70406	0.15239
V1479	TG(18:1-22:5-24:1)	0.87612	-0.1908	0.70422	0.15229
V594	PC(26:1-20:4)	1.0455	0.064164	0.70551	0.1515
V328	LPC(19:1)	0.87582	-0.1913	0.70572	0.15137
V1260	TG(14:0-18:4-20:5)	0.61105	-0.71064	0.70721	0.15045
V1045	SM(d20:1/18:1)	1.04	0.056566	0.70774	0.15013
V1871	PC(18:1-22:2)	0.96471	-0.051836	0.70799	0.14997
V1838	PC(16:0-18:2)	1.1755	0.23329	0.70806	0.14993
V364	LPC(18:0e)	0.78553	-0.34826	0.70884	0.14945
V999	PS(18:1-24:0)	0.93291	-0.10019	0.70933	0.14915
V1588	TG(18:0e-18:0-22:4)	1.0809	0.11217	0.70959	0.14899
V579	PC(24:1-20:4)	1.0595	0.083332	0.70964	0.14896
V1002	PS(22:1-22:4)	1.0859	0.11886	0.71041	0.14849
V1727	CL(18:2-16:1-18:1-18:1)	0.89122	-0.16614	0.71058	0.14839
V1382	TG(18:0-18:1-22:6)	1.0979	0.13474	0.71146	0.14785
V628	PC(16:1p-19:0)	0.94523	-0.081263	0.71157	0.14778
V174	DG(22:2-18:2)	1.0339	0.048042	0.71241	0.14727
V1902	PC(16:0p-16:0)	0.94352	-0.083876	0.71262	0.14714
V2184	PI(18:1-21:3)	0.95266	-0.069968	0.7128	0.14703
V661	PC(16:0e-23:6)	1.0271	0.038534	0.71402	0.14629
V1463	TG(20:2-22:4-22:4)	1.1045	0.14339	0.71605	0.14505
V1462	TG(26:1-16:0-21:1)	0.89491	-0.16019	0.71723	0.14434
V294	CerG1(d18:1/22:2)	0.70002	-0.51453	0.71775	0.14403
V341	LPC(22:1)	0.90386	-0.14583	0.7178	0.14399
V1769	FA(22:1)	1.189	0.24976	0.71788	0.14395
V211	DG(20:3-22:5)	1.0724	0.10087	0.71793	0.14392
V773	PE(20:3-22:6)	0.89325	-0.16287	0.7182	0.14375
V1058	SM(d16:1/24:7)	1.1073	0.14699	0.71828	0.14371
V693	PE(16:2-14:0)	0.82779	-0.27266	0.71832	0.14368
V2094	PG(18:2-20:3)	0.96663	-0.048966	0.71923	0.14313
V113	DG(16:3-17:2)	0.8865	-0.17381	0.71931	0.14308
V777	PE(22:6-22:6)	0.89708	-0.15668	0.71987	0.14274
V223	DG(20:0-24:2)	1.1128	0.15416	0.72042	0.14241
V2335	PS(18:0-22:5)	0.92165	-0.11771	0.72049	0.14237
V765	PE(18:1-24:0)	0.94741	-0.077933	0.72129	0.14189
V2345	PS(19:0-22:6)	0.94886	-0.07573	0.72271	0.14103
V744	PE(19:0-20:3)	0.98307	-0.024641	0.72319	0.14075
V1759	CL(18:2-18:2-18:2-22:6)	0.91538	-0.12756	0.72386	0.14034
V1460	TG(18:0-22:4-22:4)	1.1004	0.13806	0.72425	0.14011
V1620	TG(18:0e-20:1-22:5)	0.94689	-0.078736	0.72554	0.13934
V1396	TG(19:0-18:1-22:4)	1.0777	0.10797	0.72558	0.13931
V29	CE(22:3)/SiE(20:3)	1.1021	0.1402	0.72637	0.13884
V1599	TG(18:0p-20:4-20:4)	1.092	0.12699	0.72642	0.13881
V2143	PI(16:0-16:1)	1.0367	0.051933	0.72668	0.13866
V551	PC(19:0-22:6)	1.0294	0.041783	0.72682	0.13857
V889	PG(18:2-20:4)	1.0472	0.066486	0.72718	0.13836
V111	DG(16:1-17:0)	1.0689	0.096143	0.72844	0.13761
V2237	PIP(38:6-18:1)	1.0504	0.070896	0.72853	0.13756
V1714	CL(18:1-16:0-16:0-18:0)	0.91963	-0.12087	0.73013	0.1366
V763	PE(19:0-22:6)	1.0501	0.070552	0.73019	0.13656
[truncated: 405 more rows]
